# Supplementary material for: Dopamine modulates the retinal clock through melanopsin-dependent regulation of cholinergic waves during development
Source: BMC Biol. 2023 Jun 26;21:146. doi: 10.1186/s12915-023-01647-6 (PMC10294308; doi:10.1186/s12915-023-01647-6)
Supplement: Supplementary file 6 — Additional file 6: Table S1. Raw data. [file 12915_2023_1647_MOESM6_ESM.xlsx]

## Sheet: Figure 1A
Figure 1A
P5				P8				P11				P15				P30				Adult
WT		KO		WT		KO		WT		KO		WT		KO		WT		KO		WT		KO
Time	CPS	Time	CPS	Time	CPS	Time	CPS	Time	CPS	Time	CPS	Time	CPS	Time	CPS	Time	CPS	Time	CPS	Time	CPS	Time	CPS
0.5944	890.805	0.4174	874.982	0.6604	873.584	0.7069	867.293	0.5875	886.882	0.4688	731.634	0.5972	886.441	0.4875	884.345	0.4688	886.482	0.4743	829.838	0.4694	637.949	0.4951	676.324
0.6014	852.4	0.4243	868.732	0.6674	848.413	0.7139	854.114	0.5944	864.56	0.4757	700.322	0.6042	882.886	0.4944	847.422	0.4757	828.8	0.4813	757.166	0.4764	655.425	0.5021	607.497
0.6083	830.271	0.4313	815.533	0.6743	830.814	0.7208	845.281	0.6014	839.277	0.4826	676.098	0.6111	859.391	0.5014	812.923	0.4826	758.341	0.4882	698.487	0.4833	621.777	0.509	551.573
0.6153	803.214	0.4382	744.864	0.6813	809.683	0.7278	836.997	0.6083	823.519	0.4896	653.885	0.6181	844.208	0.5083	773.587	0.4896	681.362	0.4951	646.888	0.4903	573.168	0.516	503.779
0.6222	786.523	0.4451	687.294	0.6882	788.072	0.7347	823.407	0.6153	789.184	0.4965	627.455	0.625	829.824	0.5153	741.71	0.4965	625.837	0.5021	598.689	0.4972	515.768	0.5229	455.398
0.6292	758.088	0.4521	637.688	0.6951	767.281	0.7417	812.741	0.6222	765.355	0.5035	623.477	0.6319	815.847	0.5222	709.738	0.5035	575.249	0.509	548.951	0.5042	468.601	0.5299	417.555
0.6361	744.627	0.459	610.364	0.7021	749.005	0.7486	800.441	0.6292	745.361	0.5104	599.977	0.6389	805.572	0.5292	677.9	0.5104	547.037	0.516	522.155	0.5111	425.268	0.5368	384.033
0.6431	715.099	0.466	593.918	0.709	732.099	0.7556	789.962	0.6361	727.832	0.5174	585.662	0.6458	803.133	0.5361	645.58	0.5174	518.899	0.5229	487.769	0.5181	391.05	0.5438	353.276
0.65	712.381	0.4729	595.147	0.716	710.364	0.7625	778.351	0.6431	712.168	0.5243	572.261	0.6528	791.534	0.5431	618.187	0.5243	493.35	0.5299	462.374	0.525	366.76	0.5507	329.636
0.6569	691.32	0.4799	593.216	0.7229	693.656	0.7694	771.219	0.65	692.214	0.5313	550.729	0.6597	786.701	0.55	590.338	0.5313	479.475	0.5368	430.656	0.5319	345.744	0.5576	302.778
0.6639	673.869	0.4868	588.833	0.7299	687.935	0.7764	761.779	0.6569	668.227	0.5382	584.283	0.6667	779.878	0.5569	571.608	0.5382	459.063	0.5438	412.139	0.5389	324.725	0.5646	287.745
0.6708	663.791	0.4938	592.338	0.7368	676.688	0.7833	754.998	0.6639	650.785	0.5451	518.12	0.6736	776.356	0.5639	553.177	0.5451	446.29	0.5507	393.547	0.5458	306.961	0.5715	271.447
0.6778	658.831	0.5007	587.265	0.7438	655.141	0.7903	733.515	0.6708	643.741	0.5521	508.484	0.6806	775.574	0.5708	526.937	0.5521	438.861	0.5576	373.538	0.5528	289.229	0.5785	252.405
0.6847	641.033	0.5076	583.724	0.7507	636.454	0.7972	722.233	0.6778	625.749	0.559	488.298	0.6875	769.87	0.5778	511.007	0.559	428.069	0.5646	359.643	0.5597	276.338	0.5854	239.369
0.6917	638.032	0.5146	573.866	0.7576	622.512	0.8042	716.066	0.6847	616.803	0.566	475.876	0.6944	774.63	0.5847	492.797	0.566	417.895	0.5715	346.314	0.5667	263.823	0.5924	223.724
0.6986	623.138	0.5215	568.42	0.7646	615.487	0.8111	706.327	0.6917	599.723	0.5729	462.62	0.7014	775.203	0.5917	482.269	0.5729	411.258	0.5785	336.075	0.5736	257.358	0.5993	216.895
0.7056	621.885	0.5285	561.371	0.7715	603.197	0.8181	695.763	0.6986	583.165	0.5799	450.736	0.7083	764.109	0.5986	471.479	0.5799	410.435	0.5854	323.814	0.5806	246.033	0.6063	202.423
0.7125	610.117	0.5354	549.362	0.7785	584.502	0.825	681.952	0.7056	574.101	0.5868	442.613	0.7153	762.31	0.6056	459.634	0.5868	397.491	0.5924	318.391	0.5875	235.01	0.6132	193.189
0.7194	607.228	0.5424	542.025	0.7854	577.841	0.8319	673.308	0.7125	565.489	0.5938	432.787	0.7222	762.654	0.6125	450.53	0.5938	400.594	0.5993	310.031	0.5944	227.909	0.6201	188.661
0.7264	601.174	0.5493	529.346	0.7924	559.846	0.8389	659.593	0.7194	551.811	0.6007	421.879	0.7292	759.861	0.6194	439.14	0.6007	391.84	0.6063	310.606	0.6014	221.827	0.6271	186.323
0.7333	591.692	0.5563	517.581	0.7993	551.771	0.8458	652.23	0.7264	542.232	0.6076	417.774	0.7361	754.422	0.6264	434.241	0.6076	388.23	0.6132	306.186	0.6083	212.294	0.634	178.649
0.7403	582.978	0.5632	498.363	0.8063	536.526	0.8528	644.976	0.7333	525.149	0.6146	409.479	0.7431	756.575	0.6333	423.604	0.6146	389.936	0.6201	303.377	0.6153	208.495	0.641	171.012
0.7472	585.525	0.5701	488.114	0.8132	529.376	0.8597	628.55	0.7403	516.798	0.6215	398.607	0.75	748.99	0.6403	425.837	0.6215	387.653	0.6271	307.282	0.6222	204.701	0.6479	170.436
0.7542	580.78	0.5771	481.188	0.8201	520.299	0.8667	625.657	0.7472	511.278	0.6285	394.906	0.7569	753.111	0.6472	420.095	0.6285	387.576	0.634	309.219	0.6292	196.805	0.6549	166.114
0.7611	577.781	0.584	467.562	0.8271	511.237	0.8736	609.816	0.7542	493.13	0.6354	387.403	0.7639	746.292	0.6542	417.167	0.6354	391.758	0.641	313.458	0.6361	192.809	0.6618	160.698
0.7681	576.383	0.591	463.039	0.834	499.957	0.8806	604.521	0.7611	488.893	0.6424	387.677	0.7708	738.938	0.6611	418.701	0.6424	389.641	0.6479	313.346	0.6431	185.803	0.6688	159.184
0.775	566.169	0.5979	447.235	0.841	491.696	0.8875	599.392	0.7681	477.439	0.6493	380.577	0.7778	732.876	0.6681	413.274	0.6493	389.363	0.6549	323.073	0.65	188.843	0.6757	157.66
0.7819	561.739	0.6049	439.891	0.8479	482.565	0.8944	582.62	0.775	473.367	0.6563	376.109	0.7847	727.725	0.675	409.492	0.6563	390.275	0.6618	327.557	0.6569	179.378	0.6826	157.01
0.7889	560.105	0.6118	431.964	0.8549	469.534	0.9014	580.644	0.7819	464.717	0.6632	375.418	0.7917	714.64	0.6819	407.568	0.6632	394.233	0.6688	342.462	0.6639	180.979	0.6896	157.239
0.7958	558.48	0.6188	424.831	0.8618	466.303	0.9083	569.338	0.7889	459.073	0.6701	371.447	0.7986	708.972	0.6889	406.737	0.6701	398.309	0.6757	351.243	0.6708	176.284	0.6965	154.059
0.8028	553.217	0.6257	419.138	0.8688	458.245	0.9153	562.679	0.7958	448.593	0.6771	368.774	0.8056	702.716	0.6958	407.34	0.6771	404.044	0.6826	356.2	0.6778	179.332	0.7035	155.367
0.8097	558.163	0.6326	407.054	0.8757	444.985	0.9222	554.096	0.8028	440.282	0.684	367.927	0.8125	688.414	0.7028	403.933	0.684	411.52	0.6896	365.838	0.6847	173.433	0.7104	155.053
0.8167	547.461	0.6396	401.942	0.8826	444.259	0.9292	553.756	0.8097	435.467	0.691	361.747	0.8194	686.674	0.7097	398.494	0.691	413.21	0.6965	381.853	0.6917	174.461	0.7174	156.126
0.8236	552.505	0.6465	395.031	0.8896	438.891	0.9361	545.142	0.8167	426.214	0.6979	359.845	0.8264	668.475	0.7167	397.477	0.6979	418.2	0.7035	384.86	0.6986	176.294	0.7243	160.482
0.8306	542.017	0.6535	389.706	0.8965	435.347	0.9431	546.2	0.8236	417.944	0.7049	364.429	0.8333	658.65	0.7236	393.74	0.7049	422.352	0.7104	397.906	0.7056	174.936	0.7313	162.166
0.8375	542.025	0.6604	378.799	0.9035	430.362	0.95	535.677	0.8306	410.871	0.7118	357.443	0.8403	643.044	0.7306	389.542	0.7118	432.1	0.7174	408.975	0.7125	176.117	0.7382	161.064
0.8444	544.738	0.6674	379.927	0.9104	421.333	0.9569	527.458	0.8375	404.186	0.7188	353.434	0.8472	636.448	0.7375	382.682	0.7188	437.775	0.7243	415.027	0.7194	175.944	0.7451	163.829
0.8514	538.445	0.6743	373.891	0.9174	417.753	0.9639	518.555	0.8444	398.928	0.7257	355.25	0.8542	624.393	0.7444	385.675	0.7257	444.632	0.7313	424.744	0.7264	178.264	0.7521	165.878
0.8583	542.377	0.6813	371.574	0.9243	418.004	0.9708	518.469	0.8514	389.851	0.7326	347.804	0.8611	612.707	0.7514	375.944	0.7326	446.418	0.7382	433.126	0.7333	176.816	0.759	168.342
0.8653	536.341	0.6882	366.284	0.9313	417.057	0.9778	514.924	0.8583	387.301	0.7396	348.318	0.8681	600.104	0.7583	376.592	0.7396	458.284	0.7451	446.618	0.7403	182.878	0.766	174.129
0.8722	536.862	0.6951	362.779	0.9382	417.46	0.9847	507.605	0.8653	380.918	0.7465	341.154	0.875	584.02	0.7653	372.768	0.7465	464.936	0.7521	448.097	0.7472	181.12	0.7729	175.736
0.8792	537.465	0.7021	360.776	0.9451	409.454	0.9917	508.701	0.8722	383.763	0.7535	341.909	0.8819	572.898	0.7722	370.091	0.7535	473.944	0.759	450.53	0.7542	184.778	0.7799	180.069
0.8861	532.516	0.709	360.071	0.9521	409.267	0.9986	501.729	0.8792	375.922	0.7604	337.952	0.8889	559.149	0.7792	359.339	0.7604	475.298	0.766	461.752	0.7611	185.856	0.7868	181.909
0.8931	530.349	0.716	357.279	0.959	403.546	1.0056	505.119	0.8861	367.38	0.7674	332.283	0.8958	543.485	0.7861	353.706	0.7674	480.397	0.7729	467.471	0.7681	183.562	0.7938	185.314
0.9	531.674	0.7229	356.99	0.966	405.213	1.0125	494.973	0.8931	368.392	0.7743	329.684	0.9028	530.339	0.7931	352.151	0.7743	477.024	0.7799	470.338	0.775	188.546	0.8007	187.792
0.9069	531.089	0.7299	358.635	0.9729	405.989	1.0194	492.29	0.9	368.014	0.7813	325.306	0.9097	521.741	0.8	345.984	0.7813	491.243	0.7868	480.264	0.7819	189.362	0.8076	189.419
0.9139	524.753	0.7368	355.847	0.9799	393.984	1.0264	491.833	0.9069	356.581	0.7882	323.485	0.9167	504.299	0.8069	339.546	0.7882	491.633	0.7938	480.307	0.7889	192.428	0.8146	193.023
0.9208	533.64	0.7438	348.387	0.9868	397.423	1.0333	487.531	0.9139	350.385	0.7951	320.488	0.9236	493.202	0.8139	331.158	0.7951	499.553	0.8007	481.685	0.7958	190.914	0.8215	196.524
0.9278	527.036	0.7507	350.939	0.9938	400.003	1.0403	486.891	0.9208	345.281	0.8021	313.908	0.9306	478.625	0.8208	327.464	0.8021	505.877	0.8076	486.301	0.8028	197.672	0.8285	197.274
0.9347	523.434	0.7576	347.956	1.0007	392.923	1.0472	481.128	0.9278	347.067	0.809	310.908	0.9375	469.257	0.8278	317.143	0.809	509.246	0.8146	485.436	0.8097	198.234	0.8354	201.674
0.9417	528.144	0.7646	350.225	1.0076	397.167	1.0542	480.268	0.9347	344.7	0.816	302.233	0.9444	455.306	0.8347	313.079	0.816	506.546	0.8215	485.15	0.8167	202.115	0.8424	203.63
0.9486	524.947	0.7715	350.543	1.0146	399.72	1.0611	479.198	0.9417	342.392	0.8229	301.288	0.9514	447.429	0.8417	309.785	0.8229	508.599	0.8285	490.551	0.8236	206.027	0.8493	204.843
0.9556	517.526	0.7785	350.384	1.0215	402.005	1.0681	478.434	0.9486	335.608	0.8299	296.088	0.9583	434.993	0.8486	305.278	0.8299	511.914	0.8354	479.154	0.8306	207.164	0.8563	205.846
0.9625	518.81	0.7854	346.099	1.0285	398.044	1.075	476.431	0.9556	336.291	0.8368	294.838	0.9653	420.901	0.8556	298.076	0.8368	507.447	0.8424	477.289	0.8375	203.23	0.8632	207.138
0.9694	519.042	0.7924	342.171	1.0354	396.971	1.0819	474.868	0.9625	328.872	0.8438	290.832	0.9722	410.927	0.8625	291.787	0.8438	508.629	0.8493	480.656	0.8444	211.372	0.8701	210.933
0.9764	518.61	0.7993	347.023	1.0424	396.564	1.0889	471.058	0.9694	332.733	0.8507	283.862	0.9792	397.891	0.8694	282.946	0.8507	512.377	0.8563	479.155	0.8514	208.301	0.8771	211.637
0.9833	516.349	0.8063	346.027	1.0493	398.82	1.0958	472.407	0.9764	323.052	0.8576	282.319	0.9861	389.607	0.8764	277.443	0.8576	509.709	0.8632	470.945	0.8583	214.843	0.884	208.952
0.9903	516.104	0.8132	344.087	1.0563	401.592	1.1028	476.157	0.9833	328.839	0.8646	275.779	0.9931	379.999	0.8833	271.571	0.8646	509.566	0.8701	466.4	0.8653	212.71	0.891	215.807
0.9972	520.137	0.8201	348.729	1.0632	398.517	1.1097	467.273	0.9903	324.547	0.8715	274.128	1	374.456	0.8903	264.959	0.8715	507.01	0.8771	462.19	0.8722	215.132	0.8979	212.444
1.0042	515.305	0.8271	346.695	1.0701	398.384	1.1167	467.031	0.9972	324.326	0.8785	266.978	1.0069	360.278	0.8972	259.263	0.8785	498.934	0.884	457.485	0.8792	215.216	0.9049	217.981
1.0111	513.497	0.834	350.637	1.0771	397.952	1.1236	468.422	1.0042	321.959	0.8854	264.067	1.0139	347.41	0.9042	252.996	0.8854	496.486	0.891	450.923	0.8861	217.535	0.9118	219.243
1.0181	512.69	0.841	351.898	1.084	393.145	1.1306	466.276	1.0111	314.979	0.8924	260.653	1.0208	348.491	0.9111	249.971	0.8924	496.788	0.8979	448.676	0.8931	219.912	0.9188	214.726
1.025	509.737	0.8479	350.128	1.091	400.796	1.1375	462.396	1.0181	316.994	0.8993	251.024	1.0278	336.704	0.9181	243.978	0.8993	491.807	0.9049	439.552	0.9	219.839	0.9257	217.074
1.0319	504.451	0.8549	350.172	1.0979	403.453	1.1444	467.706	1.025	314.528	0.9063	255.885	1.0347	331.987	0.925	234.623	0.9063	489.918	0.9118	427.115	0.9069	220.74	0.9326	218.4
1.0389	502.593	0.8618	348.21	1.1049	399.913	1.1514	465.072	1.0319	312.203	0.9132	250.619	1.0417	324.903	0.9319	233.421	0.9132	487.714	0.9188	424.816	0.9139	225.877	0.9396	219.48
1.0458	511.756	0.8688	354.283	1.1118	399.763	1.1583	461.889	1.0389	313.309	0.9201	244.167	1.0486	314.394	0.9389	229.913	0.9201	478.51	0.9257	417.286	0.9208	223.835	0.9465	214.936
1.0528	506.208	0.8757	352.109	1.1188	403.713	1.1653	459.104	1.0458	311.632	0.9271	243.647	1.0556	305.817	0.9458	222.898	0.9271	474.002	0.9326	414.909	0.9278	226.48	0.9535	214.464
1.0597	502.91	0.8826	353.817	1.1257	402.074	1.1722	464.834	1.0528	304.9	0.934	239.368	1.0625	302.181	0.9528	218.086	0.934	468.498	0.9396	403.962	0.9347	225.206	0.9604	213.942
1.0667	500.994	0.8896	354.307	1.1326	405.136	1.1792	455.484	1.0597	312.302	0.941	235.004	1.0694	292.66	0.9597	213.582	0.941	460.144	0.9465	390.47	0.9417	223.6	0.9674	214.712
1.0736	498.963	0.8965	357.596	1.1396	403.065	1.1861	452.129	1.0667	306.542	0.9479	230.646	1.0764	289.991	0.9667	207.39	0.9479	460.887	0.9535	389.793	0.9486	226.753	0.9743	213.233
1.0806	500.346	0.9035	359.659	1.1465	401.203	1.1931	455.681	1.0736	307.622	0.9549	225.582	1.0833	284.235	0.9736	205.327	0.9549	454.239	0.9604	378.554	0.9556	225.604	0.9813	211.608
1.0875	496.817	0.9104	356.904	1.1535	398.651	1.2	451.61	1.0806	306.745	0.9618	228.095	1.0903	279.166	0.9806	202.069	0.9618	448.487	0.9674	373.218	0.9625	225.364	0.9882	211.563
1.0944	491.588	0.9174	359.657	1.1604	400.064	1.2069	457.207	1.0875	304.987	0.9688	222.666	1.0972	273.276	0.9875	200.66	0.9688	437.923	0.9743	360.254	0.9694	226.547	0.9951	210.254
1.1014	496.269	0.9243	360.539	1.1674	396.867	1.2139	457.464	1.0944	305.707	0.9757	217.644	1.1042	268.494	0.9944	193.512	0.9757	435.711	0.9813	350.237	0.9764	225.58	1.0021	209.036
1.1083	491.775	0.9313	359.544	1.1743	396.273	1.2208	453.571	1.1014	302.596	0.9826	216.957	1.1111	264.355	1.0014	189.904	0.9826	425.779	0.9882	346.455	0.9833	225.028	1.009	208.95
1.1153	490.608	0.9382	364.081	1.1813	401.203	1.2278	451.753	1.1083	298.521	0.9896	217.995	1.1181	262.84	1.0083	187.304	0.9896	420.882	0.9951	334.793	0.9903	224.319	1.016	206.898
1.1222	483.954	0.9451	369.684	1.1882	396.708	1.2347	447.942	1.1153	304.684	0.9965	213.319	1.125	258.699	1.0153	190.172	0.9965	416.359	1.0021	329.073	0.9972	228.457	1.0229	205.018
1.1292	492.586	0.9521	371.79	1.1951	394.313	1.2417	451.403	1.1222	300.747	1.0035	211.303	1.1319	260.039	1.0222	184.712	1.0035	403.91	1.009	322.184	1.0042	224.393	1.0299	203.936
1.1361	483.651	0.959	366.951	1.2021	399.763	1.2486	450.529	1.1292	298.63	1.0104	207.871	1.1389	252.539	1.0292	183.492	1.0104	400.049	1.016	314.448	1.0111	222.086	1.0368	201.572
1.1431	482.704	0.966	363.753	1.209	400.314	1.2556	442.341	1.1361	299.565	1.0174	205.877	1.1458	250.18	1.0361	181.954	1.0174	392.611	1.0229	305.865	1.0181	223.8	1.0438	198.651
1.15	481.029	0.9729	367.982	1.216	399.749	1.2625	445.757	1.1431	297.655	1.0243	208.372	1.1528	253.262	1.0431	179.311	1.0243	385.216	1.0299	298.95	1.025	220.764	1.0507	195.186
1.1569	479.647	0.9799	365.336	1.2229	401.584	1.2694	449.804	1.15	295.356	1.0313	203.132	1.1597	245.234	1.05	176.842	1.0313	374.575	1.0368	290.006	1.0319	220.588	1.0576	193.423
1.1639	473.689	0.9868	370.319	1.2299	397.828	1.2764	441.28	1.1569	294.002	1.0382	204.823	1.1667	244.879	1.0569	176.803	1.0382	367.921	1.0438	279.915	1.0389	221.188	1.0646	192.598
1.1708	480.123	0.9938	372.375	1.2368	398.904	1.2833	444.417	1.1639	297.65	1.0451	203.635	1.1736	243.527	1.0639	173.461	1.0451	359.668	1.0507	281.078	1.0458	220.509	1.0715	191.19
1.1778	471.264	1.0007	372.028	1.2438	397.018	1.2903	447.734	1.1708	297.07	1.0521	198.657	1.1806	239.598	1.0708	174.329	1.0521	354.958	1.0576	269.323	1.0528	217.751	1.0785	192.776
1.1847	473.166	1.0076	364.527	1.2507	401.108	1.2972	440.557	1.1778	298.418	1.059	204.673	1.1875	238.268	1.0778	170.292	1.059	345.642	1.0646	263.692	1.0597	217.8	1.0854	186.616
1.1917	474.332	1.0146	370.901	1.2576	397.017	1.3042	444.243	1.1847	294.097	1.066	197.983	1.1944	239.413	1.0847	169.985	1.066	335.168	1.0715	256.074	1.0667	219.661	1.0924	184.304
1.1986	471.552	1.0215	373.029	1.2646	404.203	1.3111	442.199	1.1917	292.363	1.0729	200.657	1.2014	235.166	1.0917	174.205	1.0729	330.548	1.0785	246.932	1.0736	215.331	1.0993	181.737
1.2056	464.191	1.0285	374.863	1.2715	406.31	1.3181	435.199	1.1986	295.076	1.0799	199.827	1.2083	239.973	1.0986	173.302	1.0799	325.876	1.0854	246.665	1.0806	218.229	1.1063	181.137
1.2125	464.754	1.0354	372.093	1.2785	402.144	1.325	442.963	1.2056	293.002	1.0868	199.683	1.2153	236.559	1.1056	171.422	1.0868	312.151	1.0924	235.796	1.0875	216.253	1.1132	182.283
1.2194	458.878	1.0424	368.977	1.2854	400.987	1.3319	439.493	1.2125	294.63	1.0938	199.804	1.2222	235.182	1.1125	171.026	1.0938	305.781	1.0993	236.187	1.0944	211.623	1.1201	178.372
1.2264	468.316	1.0493	372.539	1.2924	404.087	1.3389	441.539	1.2194	298.441	1.1007	198.124	1.2292	235.092	1.1194	172.822	1.1007	301.751	1.1063	228.387	1.1014	210.271	1.1271	176.953
1.2333	457.121	1.0563	373.411	1.2993	399.469	1.3458	443.515	1.2264	294.327	1.1076	201.06	1.2361	233.939	1.1264	175.282	1.1076	294.954	1.1132	226.441	1.1083	206.531	1.134	170.493
1.2403	461.017	1.0632	372.997	1.3063	405.36	1.3528	439.736	1.2333	294.91	1.1146	197.834	1.2431	234.062	1.1333	174.993	1.1146	283.978	1.1201	216.615	1.1153	207.913	1.141	171.522
1.2472	460.316	1.0701	368.097	1.3132	403.333	1.3597	441.682	1.2403	300.176	1.1215	199.625	1.25	233.323	1.1403	176.476	1.1215	278.66	1.1271	215.304	1.1222	206.695	1.1479	165.802
1.2542	455.191	1.0771	367.811	1.3201	406.24	1.3667	438.697	1.2472	293.294	1.1285	201.265	1.2569	242.157	1.1472	175.298	1.1285	272.844	1.134	212.125	1.1292	201.221	1.1549	165.654
1.2611	460.13	1.084	370.587	1.3271	408.822	1.3736	440.456	1.2542	296.992	1.1354	202.796	1.2639	238.718	1.1542	180.471	1.1354	267.27	1.141	207.297	1.1361	206.595	1.1618	163.306
1.2681	456.342	1.091	370.997	1.334	406.945	1.3806	439.621	1.2611	298.742	1.1424	197.943	1.2708	239.93	1.1611	181.154	1.1424	259.479	1.1479	201.507	1.1431	197.03	1.1688	162.783
1.275	454.913	1.0979	366.034	1.341	408.923	1.3875	442.545	1.2681	296.906	1.1493	200.957	1.2778	241.891	1.1681	185.739	1.1493	246.91	1.1549	194.849	1.15	198.735	1.1757	156.997
1.2819	453.159	1.1049	359.601	1.3479	412.279	1.3944	435.986	1.275	300.205	1.1563	205.543	1.2847	239.284	1.175	186.522	1.1563	245.081	1.1618	195.767	1.1569	195.8	1.1826	159.551
1.2889	447.429	1.1118	362.754	1.3549	406.353	1.4014	443.254	1.2819	301.711	1.1632	204.273	1.2917	246.112	1.1819	192.374	1.1632	240.479	1.1688	190.379	1.1639	193.644	1.1896	157.559
1.2958	453.188	1.1188	363.103	1.3618	417.47	1.4083	442.545	1.2889	299.542	1.1701	205.32	1.2986	246.457	1.1889	196.367	1.1701	236.147	1.1757	187.427	1.1708	193.639	1.1965	154.721
1.3028	451.227	1.1257	361.63	1.3688	416.049	1.4153	443.398	1.2958	302.538	1.1771	208.849	1.3056	252.197	1.1958	196.946	1.1771	226.774	1.1826	186.886	1.1778	197.221	1.2035	152.433
1.3097	443.537	1.1326	356.648	1.3757	413.965	1.4222	446.304	1.3028	300.645	1.184	208.396	1.3125	253.596	1.2028	203.469	1.184	224.655	1.1896	183.058	1.1847	194.769	1.2104	154.391
1.3167	447.409	1.1396	353.769	1.3826	415.094	1.4292	446.372	1.3097	299.83	1.191	211.256	1.3194	255.915	1.2097	208.073	1.191	220.948	1.1965	178.512	1.1917	191.762	1.2174	149.781
1.3236	446.252	1.1465	351.35	1.3896	419.758	1.4361	444.348	1.3167	304.57	1.1979	210.298	1.3264	261.166	1.2167	211.613	1.1979	209.793	1.2035	179.408	1.1986	188.914	1.2243	146.239
1.3306	446.573	1.1535	348.477	1.3965	415.335	1.4431	441.722	1.3236	306.514	1.2049	211.673	1.3333	263.301	1.2236	219.589	1.2049	208.2	1.2104	176.615	1.2056	187.016	1.2313	145.072
1.3375	440.599	1.1604	346.067	1.4035	414.482	1.45	446.367	1.3306	306.686	1.2118	211.158	1.3403	264.051	1.2306	223.306	1.2118	204.426	1.2174	174.43	1.2125	184.724	1.2382	145.403
1.3444	442.63	1.1674	344.009	1.4104	418.863	1.4569	446.063	1.3375	311.223	1.2188	214.602	1.3472	270.515	1.2375	226.939	1.2188	202.572	1.2243	171.756	1.2194	181.745	1.2451	141.664
1.3514	441.969	1.1743	338.733	1.4174	418.1	1.4639	449.487	1.3444	314.676	1.2257	216.097	1.3542	274.947	1.2444	234.326	1.2257	200.366	1.2313	172.077	1.2264	181.293	1.2521	142.9
1.3583	436.737	1.1813	336.849	1.4243	421.127	1.4708	448.758	1.3514	312.424	1.2326	224.554	1.3611	276.605	1.2514	241.249	1.2326	194.345	1.2382	172.63	1.2333	180.764	1.259	143.011
1.3653	436.033	1.1882	336.373	1.4313	422.179	1.4778	453.26	1.3583	318.461	1.2396	219.773	1.3681	282.936	1.2583	246.118	1.2396	191.139	1.2451	173.408	1.2403	176.48	1.266	141.917
1.3722	431.217	1.1951	325.405	1.4382	419.23	1.4847	454.217	1.3653	316.538	1.2465	225.294	1.375	288.49	1.2653	252.852	1.2465	188.219	1.2521	169.687	1.2472	178.208	1.2729	140.606
1.3792	433.153	1.2021	326.111	1.4451	418.646	1.4917	453.296	1.3722	318.241	1.2535	226.323	1.3819	290.388	1.2722	266.318	1.2535	185.717	1.259	169.322	1.2542	176.705	1.2799	135.695
1.3861	429.65	1.209	325.581	1.4521	422.749	1.4986	449.414	1.3792	318.123	1.2604	225.977	1.3889	298.151	1.2792	266.832	1.2604	182.307	1.266	170.354	1.2611	169.807	1.2868	136.343
1.3931	432.866	1.216	317.562	1.459	422.504	1.5056	457.662	1.3861	323.337	1.2674	225.496	1.3958	306.44	1.2861	278.226	1.2674	181.863	1.2729	168.201	1.2681	172.362	1.2938	138.171
1.4	433.856	1.2229	316.666	1.466	424.431	1.5125	453.885	1.3931	328.019	1.2743	230.791	1.4028	313.467	1.2931	284.307	1.2743	179.336	1.2799	170.261	1.275	169.125	1.3007	138.413
1.4069	428.37	1.2299	314.052	1.4729	423.319	1.5194	460.319	1.4	326.664	1.2813	235.263	1.4097	319.147	1.3	294.854	1.2813	180.187	1.2868	169.53	1.2819	168.876	1.3076	134.148
1.4139	423.225	1.2368	311.121	1.4799	419.997	1.5264	453.655	1.4069	332.829	1.2882	236.054	1.4167	322.482	1.3069	305.019	1.2882	177.392	1.2938	170.726	1.2889	168.045	1.3146	134.2
1.4208	478.911	1.2438	305.572	1.4868	420.738	1.5333	458.942	1.4139	336.709	1.2951	235.737	1.4236	326.391	1.3139	311.236	1.2951	177.769	1.3007	170.945	1.2958	168.374	1.3215	135.752
1.4278	480.396	1.2507	301.951	1.4938	418.718	1.5403	456.958	1.4208	331.912	1.3021	241.026	1.4306	339.316	1.3208	324.9	1.3021	174.762	1.3076	174.365	1.3028	165.879	1.3285	132.538
1.4347	475.388	1.2576	296.622	1.5007	422.168	1.5472	461.94	1.4278	334.86	1.309	241.843	1.4375	344.151	1.3278	331.211	1.309	170.278	1.3146	170.854	1.3097	161.884	1.3354	130.982
1.4417	475.398	1.2646	296.093	1.5076	422.041	1.5542	462.234	1.4347	340.118	1.316	247.054	1.4444	351.064	1.3347	343.384	1.316	173.734	1.3215	174.911	1.3167	159.012	1.3424	133.714
1.4486	468.116	1.2715	290.88	1.5146	420.81	1.5611	461.103	1.4417	342.019	1.3229	247.335	1.4514	360.118	1.3417	348.416	1.3229	172.63	1.3285	175.293	1.3236	157.962	1.3493	132.117
1.4556	463.156	1.2785	285.446	1.5215	417.648	1.5681	459.85	1.4486	348.817	1.3299	251.109	1.4583	366.039	1.3486	360.232	1.3299	175.722	1.3354	181.488	1.3306	158.669	1.3563	134.764
1.4625	464.236	1.2854	284.418	1.5285	420.052	1.575	469.262	1.4556	349.977	1.3368	251.34	1.4653	377.939	1.3556	368.711	1.3368	176.377	1.3424	186.367	1.3375	159.897	1.3632	132.567
1.4694	458.458	1.2924	283.903	1.5354	412.572	1.5819	459.548	1.4625	352.624	1.3438	255.473	1.4722	382.451	1.3625	383.329	1.3438	176.281	1.3493	188.11	1.3444	159.339	1.3701	132.329
1.4764	456.271	1.2993	275.965	1.5424	409.951	1.5889	462.277	1.4694	354.774	1.3507	255.718	1.4792	394.353	1.3694	392.299	1.3507	178.442	1.3563	189.364	1.3514	155.675	1.3771	132.952
1.4833	453	1.3063	275.693	1.5493	410.963	1.5958	462.385	1.4764	362.115	1.3576	262.165	1.4861	402.155	1.3764	395.208	1.3576	179.322	1.3632	193.291	1.3583	156.16	1.384	136.098
1.4903	450.406	1.3132	269.733	1.5563	414.5	1.6028	463.198	1.4833	360.848	1.3646	263.25	1.4931	406.859	1.3833	407.289	1.3646	180.677	1.3701	194.737	1.3653	153.775	1.391	132.333
1.4972	450.994	1.3201	265.954	1.5632	413.217	1.6097	468.428	1.4903	364.37	1.3715	263.49	1.5	420.466	1.3903	420.418	1.3715	184.889	1.3771	202.862	1.3722	153.744	1.3979	133.01
1.5042	445.491	1.3271	263.401	1.5701	406.304	1.6167	467.182	1.4972	369.416	1.3785	267.569	1.5069	423.878	1.3972	430.774	1.3785	183.061	1.384	208.706	1.3792	148.627	1.4049	134.805
1.5111	440.471	1.334	258.075	1.5771	411.885	1.6236	468.695	1.5042	372.613	1.3854	268.292	1.5139	432.174	1.4042	436.648	1.3854	190.664	1.391	211.403	1.3861	148.341	1.4118	138.993
1.5181	437.037	1.341	255.193	1.584	408.569	1.6306	470.251	1.5111	376.052	1.3924	270.847	1.5208	442.852	1.4111	453.127	1.3924	195.618	1.3979	213.555	1.3931	148.025	1.4188	139.54
1.525	433.757	1.3479	251.06	1.591	403.442	1.6375	468.714	1.5181	380.592	1.3993	274.793	1.5278	454.073	1.4181	455.255	1.3993	197.442	1.4049	222.259	1.4	147.689	1.4257	138.143
1.5319	430.098	1.3549	246.263	1.5979	405.3	1.6444	468.969	1.525	381.273	1.4063	274.582	1.5347	462.072	1.425	465.962	1.4063	201.809	1.516	477.08	1.4069	148.593	1.4326	142.425
1.5389	427.213	1.3618	245.839	1.6049	403.422	1.6514	465.705	1.5319	384.15	1.4132	279.955	1.5417	469.127	1.4319	475.33	1.4132	206.761	1.5229	495.073	1.4139	148.485	1.4396	141.052
1.5458	429.124	1.3688	243.221	1.6118	401.07	1.6583	467.859	1.5389	387.578	1.4201	277.192	1.5486	476.763	1.4389	482.312	1.4201	210.773	1.5299	509.362	1.4208	149.882	1.4465	142.762
1.5528	422.074	1.3757	240.345	1.6188	405.978	1.6653	465.563	1.5458	392.824	1.4271	283.553	1.5556	486.374	1.4458	493.67	1.4271	217.509	1.5368	524.561	1.4278	149.449	1.4535	147.045
1.5597	419.367	1.3826	236.007	1.6257	402.346	1.6722	466.218	1.5528	399.317	1.434	284.979	1.5625	492.844	1.4528	498.447	1.434	219.94	1.5438	532.213	1.4347	149.708	1.4604	146.991
1.5667	413.865	1.3896	234.803	1.6326	396.172	1.6792	468.696	1.5597	397.304	1.441	293.195	1.5694	504.992	1.4597	507.117	1.441	230.397	1.5507	549.392	1.4417	149.49	1.4674	147.358
1.5736	416.657	1.3965	231.306	1.6396	393.363	1.6861	468.046	1.5667	406.2	1.4479	294.388	1.5764	508.484	1.4667	513.065	1.4479	235.013	1.5576	566.101	1.4486	150.857	1.4743	149.191
1.5806	414.007	1.4035	232.286	1.6465	396.644	1.6931	462.652	1.5736	405.765	1.4549	297.139	1.5833	523.594	1.4736	522.981	1.4549	242.746	1.5646	574.594	1.4556	148.844	1.4813	150.863
1.5944	419.583	1.4104	228.426	1.6535	394.296	1.7	466.074	1.5806	410.365	1.4618	298.414	1.5903	524.5	1.4806	525.34	1.4618	246.766	1.5715	580.462	1.4625	151.91	1.4882	154.347
1.6014	420.92	1.4174	222.12	1.6604	388.9	1.7069	461.882	1.5875	416.876	1.4688	296.629	1.5972	533.114	1.4875	538.161	1.4688	253.594	1.5785	597.419	1.4694	150.789	1.4951	152.721
1.6083	420.203	1.4243	221.839	1.6674	382.047	1.7139	461.823	1.5944	418.181	1.4757	301.561	1.6042	537.955	1.4944	541.685	1.4757	266.297	1.5854	608	1.4764	154.995	1.5021	161.064
1.6153	431.125	1.4313	220.105	1.6743	389.592	1.7208	463.934	1.6014	423.501	1.4826	300.998	1.6111	548.791	1.5014	546.287	1.4826	273.41	1.5924	614.924	1.4833	157.965	1.509	158.961
1.6222	432.592	1.4382	215.67	1.6813	385.57	1.7278	457.759	1.6083	427.897	1.4896	304.287	1.6181	552.47	1.5083	553.563	1.4896	283.738	1.5993	627.654	1.4903	155.427	1.516	162.58
1.6292	437.979	1.4451	211.949	1.6882	380.607	1.7347	456.117	1.6153	429.642	1.4965	307.817	1.625	556.642	1.5153	552.632	1.4965	284.438	1.6063	640.95	1.4972	155.413	1.5229	167.824
1.6361	428.492	1.4521	213.085	1.6951	377.298	1.7417	455.019	1.6222	427.261	1.5035	310.523	1.6319	568.114	1.5222	554.181	1.5035	299.225	1.6132	636.869	1.5042	155.903	1.5299	166.335
1.6431	436.604	1.459	209.424	1.7021	376.748	1.7486	454.268	1.6292	435.828	1.5104	308.959	1.6389	565.151	1.5292	562.034	1.5104	307.863	1.6201	657.651	1.5111	162.171	1.5368	169.715
1.65	434.426	1.466	204.7	1.709	373.727	1.7556	454.535	1.6361	434.424	1.5174	311.766	1.6458	571.874	1.5361	566.368	1.5174	322.68	1.6271	666.489	1.5181	160.424	1.5438	175.275
1.6569	430.053	1.4729	204.221	1.716	377.618	1.7625	454.276	1.6431	438.043	1.5243	314.205	1.6528	580.616	1.5431	562.435	1.5243	333.799	1.634	670.71	1.525	166.393	1.5507	177.327
1.6639	429.767	1.4799	203.174	1.7229	368.465	1.7694	448.145	1.65	436.956	1.5313	313.385	1.6597	587.368	1.55	571.05	1.5313	341.185	1.641	684.712	1.5319	165.241	1.5576	178.918
1.6708	429.997	1.4868	197.571	1.7299	369.489	1.7764	450.684	1.6569	439.794	1.5382	321.194	1.6667	586.082	1.5569	575.108	1.5382	355.931	1.6479	687.043	1.5389	168.806	1.5646	184.349
1.6778	426.61	1.4938	197.2	1.7368	365.516	1.7833	444.739	1.6639	439.533	1.5451	318.409	1.6736	589.445	1.5639	576.389	1.5451	366.477	1.6549	709.617	1.5458	170.975	1.5715	185.506
1.6847	428.123	1.5007	196.968	1.7438	366.064	1.7903	443.164	1.6708	437.477	1.5521	319.337	1.6806	587.201	1.5708	576.274	1.5521	377.413	1.6618	711.586	1.5528	173.649	1.5785	191.042
1.6917	426.034	1.5076	197.099	1.7507	363.964	1.7972	442.78	1.6778	441.195	1.559	320.95	1.6875	595.173	1.5778	573.873	1.559	396.108	1.6688	722.016	1.5597	174.206	1.5854	197.572
1.6986	420.205	1.5146	196.968	1.7576	362.915	1.8042	439.081	1.6847	438.275	1.566	320.263	1.6944	593.901	1.5847	578.498	1.566	402.503	1.6757	736.453	1.5667	179.726	1.5924	198.445
1.7056	414.931	1.5215	192.423	1.7646	356.259	1.8111	435.474	1.6917	441.938	1.5729	326.034	1.7014	596.474	1.5917	578.29	1.5729	415.888	1.6826	744.361	1.5736	183.695	1.5993	205.109
1.7125	415.231	1.5285	190.872	1.7715	354.468	1.8181	437.009	1.6986	442.16	1.5799	325.798	1.7083	599.472	1.5986	578.939	1.5799	433.286	1.6896	758.816	1.5806	183.738	1.6063	205.016
1.7264	416.566	1.5354	189.033	1.7785	351.88	1.825	433.773	1.7056	437.487	1.5868	327.637	1.7153	597.727	1.6056	573.139	1.5868	438.8	1.6965	761.394	1.5875	188.654	1.6132	207.697
1.7333	413.126	1.5424	188.793	1.7854	351.591	1.8319	431.911	1.7125	442.457	1.5938	318.931	1.7222	603.771	1.6125	569.984	1.5938	457.906	1.7035	769.8	1.5944	193.154	1.6201	220.231
1.7403	409.702	1.5493	188.138	1.7924	347.97	1.8389	432.365	1.7194	432.292	1.6007	324.918	1.7292	597.399	1.6194	564.752	1.6007	472.173	1.7104	782.805	1.6014	196.136	1.6271	217.05
1.7472	413.133	1.5563	189.285	1.7993	346.672	1.8458	426.24	1.7264	430.01	1.6076	330.044	1.7361	599.649	1.6264	561.34	1.6076	485.223	1.7174	798.479	1.6083	200.118	1.634	221.755
1.7542	415.968	1.5632	186.9	1.8063	348.411	1.8528	421.283	1.7333	430.38	1.6146	326.155	1.7431	599.453	1.6333	560.548	1.6146	497.537	1.7243	800.519	1.6153	202.878	1.641	227.62
1.7611	413.692	1.5701	182.433	1.8132	340.4	1.8597	416.513	1.7403	430.3	1.6215	329.674	1.75	597.108	1.6403	553.835	1.6215	508.056	1.7313	807.548	1.6222	206.482	1.6479	233.448
1.7681	404.904	1.5771	183.911	1.8201	338.522	1.8667	418.967	1.7472	430.829	1.6285	326.761	1.7569	590.975	1.6472	549.455	1.6285	532.653	1.7382	824.061	1.6292	213.998	1.6549	236.144
1.775	409.421	1.584	186.263	1.8271	333.126	1.8736	413.363	1.7542	425.261	1.6354	323.196	1.7639	593.711	1.6542	542.469	1.6354	549.591	1.7451	820.653	1.6361	218.357	1.6618	241.146
1.7819	398.479	1.591	181.197	1.834	340.643	1.8806	411.262	1.7611	430.218	1.6424	326.611	1.7708	582.607	1.6611	535.598	1.6424	562.669	1.7521	827.633	1.6431	218.509	1.6688	242.696
1.7889	401.174	1.5979	180.922	1.841	337.969	1.8875	413.845	1.7681	420.145	1.6493	318.995	1.7778	583.052	1.6681	528.274	1.6493	573.616	1.759	838.452	1.65	223.6	1.6757	250.029
1.7958	398.799	1.6049	179.765	1.8479	333.651	1.8944	411.046	1.775	419.119	1.6563	324.434	1.7847	580.068	1.675	525.883	1.6563	583.706	1.766	837.391	1.6569	231.893	1.6826	251.606
1.8028	390.307	1.6118	179.404	1.8549	330.852	1.9014	407.944	1.7819	415.464	1.6632	325.113	1.7917	572.482	1.6819	520.455	1.6632	599.691	1.7729	847.485	1.6639	233.239	1.6896	256.873
1.8097	387.982	1.6188	176.334	1.8618	328.741	1.9083	403.996	1.7889	413.908	1.6701	321.542	1.7986	568.589	1.6889	515.03	1.6701	615.812	1.7799	852.544	1.6708	234.948	1.6965	264.951
1.8167	384.74	1.6257	178.662	1.8688	327.279	1.9153	402.386	1.7958	402.7	1.6771	322.001	1.8056	565.496	1.6958	507.477	1.6771	630.806	1.7868	854.617	1.6778	246.961	1.7035	268.742
1.8236	384.703	1.6326	179.731	1.8757	322.15	1.9222	400.279	1.8028	402.616	1.684	318.902	1.8125	559.961	1.7028	497.113	1.684	644.947	1.7938	862.409	1.6847	247.27	1.7104	274.144
1.8306	377.164	1.6396	174.635	1.8826	320.773	1.9292	397.776	1.8097	396.126	1.691	318.051	1.8194	551.9	1.7097	491.918	1.691	658.149	1.8007	860.983	1.6917	251.883	1.7174	280.787
1.8375	376.559	1.6465	177.783	1.8896	319.728	1.9361	397.272	1.8167	393.1	1.6979	309.974	1.8264	545.472	1.7167	478.475	1.6979	672.662	1.8076	864.722	1.6986	258.507	1.7243	286.533
1.8444	373.585	1.6535	177.448	1.8965	318.762	1.9431	391.61	1.8236	392.058	1.7049	313.111	1.8333	538.181	1.7236	472.73	1.7049	684.179	1.8146	865.737	1.7056	264.256	1.7313	287.585
1.8514	369.411	1.6604	176.035	1.9035	318.243	1.95	388.896	1.8306	388.741	1.7118	315.023	1.8403	524.721	1.7306	461.68	1.7118	692.31	1.8215	874.582	1.7125	266.564	1.7382	288.709
1.8583	365.623	1.6674	173.387	1.9104	311.803	1.9569	386.309	1.8375	381.263	1.7188	309.684	1.8472	525.055	1.7375	454.621	1.7188	704.915	1.8285	873.468	1.7194	275.492	1.7451	295.56
1.8653	367.883	1.6743	175.874	1.9174	312.848	1.9639	390.2	1.8444	374.957	1.7257	308.096	1.8542	516.798	1.7444	447.97	1.7257	715.823	1.8354	871.681	1.7264	279.547	1.7521	302.898
1.8722	364.071	1.6813	174.376	1.9243	310.43	1.9708	383.355	1.8514	370.207	1.7326	303.797	1.8611	506.914	1.7514	438.01	1.7326	727.271	1.8424	861.922	1.7333	280.195	1.759	306.605
1.8792	367.085	1.6882	177.168	1.9313	311.665	1.9778	383.736	1.8583	367.97	1.7396	303.25	1.8681	495.888	1.7583	431.349	1.7396	736.703	1.8493	862.136	1.7403	287.721	1.766	308.003
1.8861	363.577	1.6951	178.202	1.9382	309.818	1.9847	382.304	1.8653	362.933	1.7465	299.484	1.875	488.535	1.7653	419.435	1.7465	743.295	1.8563	862.048	1.7472	298.439	1.7729	318.442
1.8931	356.591	1.7021	174.932	1.9451	309.545	1.9917	379.713	1.8722	357.849	1.7535	295.407	1.8819	484.149	1.7722	407.928	1.7535	756.472	1.8632	865.208	1.7542	301.656	1.7799	316.683
1.9	357.532	1.709	172.739	1.9521	306.039	1.9986	374.892	1.8792	349.818	1.7604	293.655	1.8889	472.349	1.7792	399.329	1.7604	757.837	1.8701	863.034	1.7611	303.388	1.7868	320.521
1.9069	355.091	1.716	173.667	1.959	303.123	2.0056	373.351	1.8861	345.482	1.7674	288.412	1.8958	464.827	1.7861	395.749	1.7674	767.481	1.8771	855.63	1.7681	312.257	1.7938	320.527
1.9139	352.433	1.7229	174.053	1.966	300.517	2.0125	372.994	1.8931	342.14	1.7743	287.647	1.9028	452.195	1.7931	382.91	1.7743	783.732	1.884	852.496	1.775	316.154	1.8007	327.469
1.9208	354.933	1.7299	173.769	1.9729	305.442	2.0194	369.645	1.9	334.365	1.7813	283.459	1.9097	443.508	1.8	375.259	1.7813	787.787	1.891	847.543	1.7819	321.318	1.8076	332.498
1.9278	349.379	1.7368	173.461	1.9799	298.122	2.0264	373.098	1.9069	326.492	1.7882	276.563	1.9167	438.253	1.8069	361.042	1.7882	781.169	1.8979	839.446	1.7889	328.21	1.8146	333.722
1.9347	349.106	1.7438	175.865	1.9868	300.817	2.0333	368.991	1.9139	325.595	1.7951	274.062	1.9236	429.319	1.8139	356.255	1.7951	797.808	1.9049	829.27	1.7958	330.881	1.8215	338.736
1.9417	347.013	1.7507	172.422	1.9938	298.945	2.0403	370.358	1.9208	318.382	1.8021	273.186	1.9306	419.627	1.8208	345.378	1.8021	800.729	1.9118	822.505	1.8028	337.3	1.8285	340.447
1.9486	347.867	1.7576	173.816	2.0007	293.907	2.0472	362.813	1.9278	312.147	1.809	269.549	1.9375	413.493	1.8278	335.256	1.809	809.625	1.9188	817.668	1.8097	339.503	1.8354	343.87
1.9556	342.667	1.7646	171.969	2.0076	290.895	2.0542	362.527	1.9347	310.058	1.816	267.51	1.9444	407.323	1.8347	331	1.816	806.582	1.9257	805.063	1.8167	344.848	1.8424	346.923
1.9625	347.21	1.7715	172.768	2.0146	290.646	2.0611	363.379	1.9417	303.95	1.8229	262.958	1.9514	395.35	1.8417	322.652	1.8229	807.595	1.9326	796.035	1.8236	349.141	1.8493	347.943
1.9694	344.152	1.7785	172.821	2.0215	288.804	2.0681	365.128	1.9486	294.969	1.8299	258.222	1.9583	388.164	1.8486	311.631	1.8299	814.468	1.9396	784.389	1.8306	350.644	1.8563	350.359
1.9764	341.644	1.7854	175.573	2.0285	288.589	2.075	357.497	1.9556	295.563	1.8368	255.603	1.9653	377.996	1.8556	306.995	1.8368	807.925	1.9465	767.355	1.8375	358.482	1.8632	352.99
1.9833	340.776	1.7924	174.236	2.0354	289.707	2.0819	357.536	1.9625	291.367	1.8438	249.554	1.9722	372.36	1.8625	297.475	1.8438	812.766	1.9535	761.773	1.8444	367.149	1.8701	348.48
1.9903	343.57	1.7993	173.957	2.0424	288.07	2.0889	360.379	1.9694	283.103	1.8507	248.675	1.9792	363.03	1.8694	286.002	1.8507	820.31	1.9604	752.726	1.8514	367.851	1.8771	351.939
1.9972	348.256	1.8063	173.1	2.0493	292.828	2.0958	353.045	1.9764	281.56	1.8576	244.33	1.9861	353.163	1.8764	280.664	1.8576	812.998	1.9674	737.16	1.8583	375.112	1.884	354.089
2.0042	342.48	1.8132	176.52	2.0563	287.383	2.1028	357.795	1.9833	276.672	1.8646	242.207	1.9931	352.079	1.8833	276.803	1.8646	808.71	1.9743	727.392	1.8653	374.002	1.891	360.158
2.0111	337.198	1.8201	176.418	2.0632	288.116	2.1097	357.435	1.9903	272.401	1.8715	236.037	2	338.586	1.8903	269.863	1.8715	807.747	1.9813	715.053	1.8722	376.192	1.8979	357.306
2.0181	337.319	1.8271	177.944	2.0701	284.587	2.1167	353.149	1.9972	269.385	1.8785	233.422	2.0069	333.751	1.8972	255.689	1.8785	804.59	1.9882	701.766	1.8792	384.926	1.9049	355.634
2.025	339.383	1.834	175.859	2.0771	287.841	2.1236	352.156	2.0042	264.8	1.8854	229.373	2.0139	323.74	1.9042	255.508	1.8854	806.63	1.9951	691.493	1.8861	389.187	1.9118	355.203
2.0319	336.954	1.841	175.688	2.084	285.733	2.1306	355.721	2.0111	259.479	1.8924	225.677	2.0208	317.484	1.9111	246.002	1.8924	795.805	2.0021	677.346	1.8931	389.699	1.9188	361.355
2.0389	342.975	1.8479	180.433	2.091	286.714	2.1375	351.683	2.0181	256.151	1.8993	223.565	2.0278	314.607	1.9181	239.655	1.8993	800.288	2.009	665.135	1.9	392.114	1.9257	360.821
2.0458	336.162	1.8549	179.26	2.0979	284.882	2.1444	349.545	2.025	251.044	1.9063	221.383	2.0347	306.101	1.925	238.3	1.9063	793.85	2.016	652.635	1.9069	398.675	1.9326	358.489
2.0528	335.191	1.8618	180.16	2.1049	284.404	2.1514	351.465	2.0319	246.685	1.9132	214.763	2.0417	295.84	1.9319	233.67	1.9132	793.883	2.0229	635.586	1.9139	399.271	1.9396	356.628
2.0597	338.6	1.8688	177.716	2.1118	286.68	2.1583	347.216	2.0389	244.886	1.9201	210.29	2.0486	293	1.9389	227.356	1.9201	785.476	2.0299	623.981	1.9208	397.537	1.9465	358.879
2.0667	334.116	1.8757	178.626	2.1188	283.017	2.1653	351.458	2.0458	238.894	1.9271	212.316	2.0556	285.504	1.9458	220.679	1.9271	777.626	2.0368	615.461	1.9278	403.615	1.9535	354.616
2.0736	337.012	1.8826	180.183	2.1257	285.098	2.1722	346.053	2.0528	239.505	1.934	204.581	2.0625	280.105	1.9528	214.197	1.934	777.717	2.0438	598.335	1.9347	407.511	1.9604	355.01
2.0806	332.7	1.8896	177.927	2.1326	284.476	2.1792	348.211	2.0597	236.186	1.941	199.714	2.0694	274.587	1.9597	214.297	1.941	769.03	2.0507	586.55	1.9417	408.337	1.9674	356.537
2.0875	334.284	1.8965	182.298	2.1396	284.851	2.1861	351.008	2.0667	233.145	1.9479	203.618	2.0764	269.389	1.9667	208.191	1.9479	754.076	2.0576	577.702	1.9486	412.8	1.9743	356.46
2.0944	336.189	1.9035	181.99	2.1465	283.444	2.1931	353.964	2.0736	228.23	1.9549	197.793	2.0833	262.56	1.9736	204.698	1.9549	749.935	2.0646	557.905	1.9556	411.341	1.9813	354.447
2.1014	333.151	1.9104	182.44	2.1535	281.867	2.2	352.426	2.0806	225.239	1.9618	193.645	2.0903	257.167	1.9806	202.054	1.9618	744.735	2.0715	544.957	1.9625	414.758	1.9882	353.733
2.1083	330.841	1.9174	181.565	2.1604	288.41	2.2069	351.225	2.0875	224.866	1.9688	189.5	2.0972	251.536	1.9875	197.097	1.9688	740.868	2.0785	531.508	1.9694	416.299	1.9951	350.07
2.1153	327.053	1.9243	183.38	2.1674	284.875	2.2139	350.035	2.0944	221.102	1.9757	186.724	2.1042	251.976	1.9944	195.774	1.9757	724.652	2.0854	521.957	1.9764	419.399	2.0021	347.238
2.1222	334.848	1.9313	181.553	2.1743	288.791	2.2208	349.97	2.1014	217.691	1.9826	183.022	2.1111	240.529	2.0014	189.771	1.9826	717.872	2.0924	511.71	1.9833	416.472	2.009	345.437
2.1292	336.076	1.9382	182.731	2.1813	288.878	2.2278	346.834	2.1083	213.428	1.9896	184.468	2.1181	236.866	2.0083	191.158	1.9896	718.548	2.0993	498.07	1.9903	416.705	2.016	344.769
2.1361	328.698	1.9451	183.207	2.1882	285.524	2.2347	345.048	2.1153	212.827	1.9965	183.848	2.125	234.679	2.0153	184.99	1.9965	704.258	2.1063	487.412	1.9972	417.8	2.0229	339.608
2.1431	333.991	1.9521	187.302	2.1951	286.091	2.2417	350.14	2.1222	212.154	2.0035	179.695	2.1319	231.103	2.0222	183.602	2.0035	692.985	2.1132	480.208	2.0042	420.16	2.0299	337.136
2.15	328.715	1.959	182.959	2.2021	288.062	2.2486	349.686	2.1292	211.361	2.0104	174.672	2.1389	227.677	2.0292	182.867	2.0104	679.036	2.1201	463.167	2.0111	422.927	2.0368	342.323
2.1569	330.069	1.966	186.25	2.209	288.496	2.2556	352.921	2.1361	211.078	2.0174	176.933	2.1458	225.662	2.0361	179.136	2.0174	672.042	2.1271	450.229	2.0181	422.756	2.0438	333.698
2.1639	335.768	1.9729	188.658	2.216	288.589	2.2625	346.323	2.1431	208.18	2.0243	170.71	2.1528	223.331	2.0431	179.415	2.0243	660.179	2.134	451.158	2.025	421.817	2.0507	334.058
2.1708	329.444	1.9799	184.447	2.2229	291.122	2.2694	350.248	2.15	206.75	2.0313	172.021	2.1597	217.061	2.05	177.977	2.0313	650.938	2.141	435.748	2.0319	420.165	2.0576	330.956
2.1778	326.534	1.9868	187.951	2.2299	288.096	2.2764	354.203	2.1569	204.895	2.0382	169.37	2.1667	217.16	2.0569	175.443	2.0382	641.812	2.1479	431.138	2.0389	418.463	2.0646	327.561
2.1847	332.253	1.9938	185.419	2.2368	285.306	2.2833	348.752	2.1639	200.658	2.0451	168.726	2.1736	212.94	2.0639	174.994	2.0451	632.598	2.1549	422.534	2.0458	418.376	2.0715	326.18
2.1917	325.084	2.0007	185.142	2.2438	288.212	2.2903	350.74	2.1708	202.247	2.0521	166.95	2.1806	212.203	2.0708	175.088	2.0521	616.083	2.1618	410.884	2.0528	415.304	2.0785	324.087
2.1986	329.007	2.0076	184.925	2.2507	288.698	2.2972	346.299	2.1778	202.995	2.059	164.921	2.1875	210.425	2.0778	175.494	2.059	605.69	2.1688	401.87	2.0597	416.1	2.0854	315.366
2.2056	329.545	2.0146	188.023	2.2576	295.484	2.3042	351.342	2.1847	200.242	2.066	162.21	2.1944	203.699	2.0847	169.817	2.066	597.698	2.1757	399.98	2.0667	418.086	2.0924	313.505
2.2125	324.517	2.0215	185.898	2.2646	292.028	2.3111	349.334	2.1917	200.681	2.0729	162.066	2.2014	203.296	2.0917	176.26	2.0729	590.924	2.1826	392.829	2.0736	419.385	2.0993	310.01
2.2194	325.659	2.0285	187.897	2.2715	293.141	2.3181	357.891	2.1986	200.319	2.0799	160.366	2.2083	198.8	2.0986	175.494	2.0799	575.157	2.1896	381.557	2.0806	415.668	2.1063	309.563
2.2264	330.044	2.0354	191.586	2.2785	296.4	2.325	349.322	2.2056	200.962	2.0868	160.121	2.2153	198.946	2.1056	174.257	2.0868	566.877	2.1965	375.562	2.0875	408.927	2.1132	304.65
2.2333	329.099	2.0424	191.759	2.2854	293.485	2.3319	354.511	2.2125	197.793	2.0938	162.411	2.2222	198.715	2.1125	175.602	2.0938	551.155	2.2035	369.554	2.0944	405.854	2.1201	301.334
2.2403	327.506	2.0493	190.839	2.2924	296.709	2.3389	352.167	2.2194	194.422	2.1007	156.857	2.2292	197.704	2.1194	177.575	2.1007	537.635	2.2104	366.236	2.1014	401.446	2.1271	291.597
2.2472	324.691	2.0563	192.031	2.2993	299.601	2.3458	352.926	2.2264	197.765	2.1076	155.133	2.2361	194.55	2.1264	177.092	2.1076	534.143	2.2174	358.489	2.1083	402.071	2.134	291.151
2.2542	329.472	2.0632	186.963	2.3063	297.992	2.3528	357.392	2.2333	199.675	2.1146	157.671	2.2431	194.134	2.1333	177.553	2.1146	516.655	2.2243	355.913	2.1153	401.204	2.141	285.126
2.2611	328.417	2.0701	185.147	2.3132	300.439	2.3597	355.807	2.2403	198.412	2.1215	155.979	2.25	192.957	2.1403	179.699	2.1215	509.895	2.2313	349.706	2.1222	396.496	2.1479	278.071
2.2681	327.241	2.0771	187.955	2.3201	300.274	2.3667	357.493	2.2472	200.861	2.1285	157.129	2.2569	191.478	2.1472	182.034	2.1285	493.915	2.2382	342.879	2.1292	391.999	2.1549	278.922
2.275	329.833	2.084	189.99	2.3271	302.738	2.3736	358.026	2.2542	196.076	2.1354	152.974	2.2639	192.565	2.1542	186.029	2.1354	489.66	2.2451	346	2.1361	391.365	2.1618	276.529
2.2819	326.875	2.091	192.401	2.334	305.433	2.3806	353.531	2.2611	194.927	2.1424	155.089	2.2708	192.185	2.1611	186.511	2.1424	478.733	2.2521	341.001	2.1431	389.698	2.1688	272.354
2.2889	323.827	2.0979	186.999	2.341	307.415	2.3875	361.094	2.2681	199.957	2.1493	157.12	2.2778	188.944	2.1681	190.878	2.1493	470.151	2.259	339.023	2.15	381.829	2.1757	270.694
2.2958	327.231	2.1049	190.425	2.3479	308.203	2.3944	356.326	2.275	198.748	2.1563	153.222	2.2847	191.009	2.175	192.657	2.1563	453.74	2.266	336.286	2.1569	384.522	2.1826	265.12
2.3028	329.065	2.1118	187.981	2.3549	305.764	2.4014	358.773	2.2819	201.688	2.1632	155.654	2.2917	189.408	2.1819	192.524	2.1632	444.555	2.2729	338.71	2.1639	378.747	2.1896	259.883
2.3097	328.09	2.1188	188.881	2.3618	309.729	2.4083	362.721	2.2889	200.089	2.1701	154.549	2.2986	191.078	2.1889	195.973	2.1701	435.788	2.2799	335.556	2.1708	376.855	2.1965	259.459
2.3167	322.674	2.1257	187.769	2.3688	304.835	2.4153	360.997	2.2958	198.418	2.1771	155.025	2.3056	190.525	2.1958	200.561	2.1771	421.562	2.2868	333.559	2.1778	366.135	2.2035	255.185
2.3236	324.854	2.1326	191.457	2.3757	307.611	2.4222	359.336	2.3028	196.885	2.184	156.045	2.3125	190.958	2.2028	204.18	2.184	410.303	2.2938	336.608	2.1847	363.821	2.2104	250.482
2.3306	324.028	2.1396	186.256	2.3826	307.937	2.4292	367.592	2.3097	200.602	2.191	156.116	2.3194	194.48	2.2097	209.735	2.191	406.8	2.3007	331.338	2.1917	364.336	2.2174	247.385
2.3375	326.736	2.1465	187.184	2.3896	312.094	2.4361	362.476	2.3167	204.066	2.1979	151.017	2.3264	196.425	2.2167	210.879	2.1979	399.619	2.3076	336.397	2.1986	356.312	2.2243	246.441
2.3444	328.619	2.1535	190.116	2.3965	312.935	2.4431	363.655	2.3236	199.787	2.2049	153.895	2.3333	191.135	2.2236	213.045	2.2049	386.726	2.3146	329.367	2.2056	352.815	2.2313	239.068
2.3514	326.482	2.1604	190.778	2.4035	312.073	2.45	367.499	2.3306	203.398	2.2118	154.013	2.3403	193.956	2.2306	218.178	2.2118	378.787	2.3215	337.78	2.2125	347.797	2.2382	239.874
2.3583	324.533	2.1674	187.678	2.4104	313.73	2.4569	369.217	2.3375	201.832	2.2188	155.784	2.3472	192.887	2.2375	224.782	2.2188	371.155	2.3285	336.949	2.2194	347.816	2.2451	235.277
2.3653	327.826	2.1743	187.37	2.4174	316.059	2.4639	366.651	2.3444	205.909	2.2257	156.823	2.3542	197.476	2.2444	227.754	2.2257	363.687	2.3354	336.848	2.2264	342.602	2.2521	228.095
2.3722	326.146	2.1813	188.045	2.4243	317.888	2.4708	366.487	2.3514	206.06	2.2326	155.928	2.3611	194.875	2.2514	232.832	2.2326	351.01	2.3424	342.985	2.2333	336.454	2.259	225.301
2.3792	325.911	2.1882	184.286	2.4313	316.457	2.4778	371.032	2.3583	206.536	2.2396	157.299	2.3681	198.067	2.2583	237.983	2.2396	348.823	2.3493	346.106	2.2403	331.681	2.266	223.173
2.3861	325.19	2.1951	186.265	2.4382	319.72	2.4847	367.456	2.3653	209.668	2.2465	158.929	2.375	196.938	2.2653	242.051	2.2465	347.802	2.3563	353.481	2.2472	328.713	2.2729	220.243
2.3931	326.031	2.2021	188.582	2.4451	315.371	2.4917	374.33	2.3722	209.531	2.2535	158.278	2.3819	203.137	2.2722	242.715	2.2535	339.219	2.3632	356.665	2.2542	324.373	2.2799	218.638
2.4	326.112	2.209	189.183	2.4521	319.431	2.4986	376.642	2.3792	211.99	2.2604	157.842	2.3889	204.809	2.2792	251.341	2.2604	327.095	2.3701	359.353	2.2611	320.741	2.2868	215.685
2.4069	322.511	2.216	185.093	2.459	318.701	2.5056	375.619	2.3861	210.265	2.2674	158.738	2.3958	209.368	2.2861	258.578	2.2674	323.321	2.3771	366.668	2.2681	317.27	2.2938	214.31
2.4139	324.729	2.2229	185.197	2.466	324.003	2.5125	377.542	2.3931	214.761	2.2743	164.13	2.4028	207.351	2.2931	259.342	2.2743	322.017	2.384	370.797	2.275	315.806	2.3007	213.207
2.4208	328.266	2.2299	188.773	2.4729	320.106	2.5194	377.795	2.4	214.945	2.2813	159.195	2.4097	211.621	2.3	263.346	2.2813	313.073	2.391	374.82	2.2819	309.208	2.3076	207.708
2.4278	326.991	2.2368	183.43	2.4799	324.791	2.5264	375.875	2.4069	217.867	2.2882	161.579	2.4167	212.127	2.3069	271.006	2.2882	310.009	2.3979	384.099	2.2889	302.988	2.3146	205.175
2.4347	328.191	2.2438	181.949	2.4868	324.829	2.5333	379.267	2.4139	220.531	2.2951	166.147	2.4236	214.755	2.3139	279.387	2.2951	305.021	2.4049	388.606	2.2958	301.377	2.3215	202.265
2.4417	326.151	2.2507	183.394	2.4938	326.01	2.5403	376.791	2.4208	222.137	2.3021	165.527	2.4306	216.072	2.3208	280.29	2.3021	303.791	2.4118	397.868	2.3028	296.387	2.3285	203.333
2.4486	326.448	2.2576	181.242	2.5007	322.57	2.5472	379.357	2.4278	219.944	2.309	166.244	2.4375	217.296	2.3278	285.749	2.309	296.38	2.4188	405.516	2.3097	289.236	2.3354	200.135
2.4556	328.414	2.2646	181.13	2.5076	330.093	2.5542	383.005	2.4347	221.669	2.316	165.058	2.4444	220.847	2.3347	294.082	2.316	294.788	2.4257	414.744	2.3167	289.38	2.3424	199.747
2.4625	322.68	2.2715	181.747	2.5146	329.429	2.5611	383.952	2.4417	223.749	2.3229	167.564	2.4514	224.213	2.3417	300.357	2.3229	292.804	2.4326	422.013	2.3236	286.642	2.3493	194.186
2.4694	325.198	2.2785	184.51	2.5215	328.662	2.5681	380.495	2.4486	228.285	2.3299	168.607	2.4583	229.517	2.3486	305.442	2.3299	290.086	2.4396	432.701	2.3306	284.401	2.3563	200.622
2.4764	323.826	2.2854	179.966	2.5285	328.137	2.575	382.405	2.4556	230.36	2.3368	171.271	2.4653	233.62	2.3556	309.71	2.3368	291.225	2.4465	445.92	2.3375	276.747	2.3632	198.228
2.4833	328.628	2.2924	180.42	2.5354	331.564	2.5819	383.021	2.4625	232.986	2.3438	173.933	2.4722	236.158	2.3625	319.233	2.3438	288.13	2.4535	453.705	2.3444	272.765	2.3701	195.762
2.4903	325.199	2.2993	179.707	2.5424	335.228	2.5889	389.036	2.4694	235.588	2.3507	173.663	2.4792	243.425	2.3694	324.726	2.3507	283.807	2.4604	461.355	2.3514	265.616	2.3771	193.299
2.4972	326.419	2.3063	181.986	2.5493	336.101	2.5958	382.972	2.4764	233.738	2.3576	178.357	2.4861	243.935	2.3764	329.52	2.3576	284.927	2.4674	474.131	2.3583	266.632	2.384	194.749
2.5042	324.201	2.3132	181.753	2.5563	334.478	2.6028	385.824	2.4833	240.263	2.3646	177.201	2.4931	246.442	2.3833	330.972	2.3646	283.832	2.4743	490.709	2.3653	263.614	2.391	194.23
2.5111	321.831	2.3201	176.929	2.5632	330.943	2.6097	387.063	2.4903	240.407	2.3715	179.968	2.5	252.661	2.3903	338.917	2.3715	282.105	2.4813	504.689	2.3722	257.21	2.3979	192.43
2.5181	326.045	2.3271	178.097	2.5701	337.353	2.6167	387.098	2.4972	243.418	2.3785	179.742	2.5069	254.034	2.3972	342.86	2.3785	283.156	2.4882	514.34	2.3792	254.905	2.4049	190.249
2.525	321.655	2.334	180.752	2.5771	338.436	2.6236	390.656	2.5042	247.778	2.3854	178.67	2.5139	257.67	2.4042	347.865	2.3854	286.118	2.4951	518.956	2.3861	250.137	2.4118	190.917
2.5319	325.272	2.341	178.596	2.584	335.279	2.6306	388.674	2.5111	250.814	2.3924	185.586	2.5208	263.289	2.4111	354.128	2.3924	282.693	2.5021	537.096	2.3931	249.921	2.4188	190.619
2.5389	325.714	2.3479	177.61	2.591	341.089	2.6375	388.791	2.5181	250.691	2.3993	187.477	2.5278	265.781	2.4181	356.34	2.3993	290.02	2.509	550.402	2.4	246.139	2.4257	192.862
2.5458	322.549	2.3549	174.199	2.5979	339.555	2.6444	388.311	2.525	250.338	2.4063	188.631	2.5347	270.468	2.425	365.723	2.4063	291.448	2.516	557.822	2.4069	244.599	2.4326	194.547
2.5528	327.586	2.3618	175.711	2.6049	339.96	2.6514	388.69	2.5319	256.726	2.4132	190.418	2.5417	276.579	2.4319	372.274	2.4132	290.001	2.5229	578.693	2.4139	244.504	2.4396	192.962
2.5597	322.977	2.3688	176.539	2.6118	334.911	2.6583	396.537	2.5389	257.41	2.4201	191.22	2.5486	278.411	2.4389	374.676	2.4201	292.735	2.5299	592.927	2.4208	239.053	2.4465	198.553
2.5667	323.914	2.3757	175.826	2.6188	334.759	2.6653	389.191	2.5458	265.607	2.4271	189.908	2.5556	283.309	2.4458	377.82	2.4271	298.91	2.5368	607.392	2.4278	238.383	2.4535	194.356
2.5736	325.757	2.3826	172.89	2.6257	339.45	2.6722	388.935	2.5528	264.302	2.434	195.564	2.5625	285.741	2.4528	384.281	2.434	298.872	2.5438	613.891	2.4347	235.755	2.4604	198.369
2.5806	323.217	2.3896	173.177	2.6326	336.791	2.6792	391.009	2.5597	266.384	2.441	194.653	2.5694	295.033	2.4597	384.832	2.441	299.7	2.5507	631.548	2.4417	234.672	2.4674	198.317
2.5875	326.01	2.3965	173.659	2.6396	337.271	2.6861	388.863	2.5667	271.951	2.4479	196.015	2.5764	297.799	2.4667	388.367	2.4479	310.48	2.5576	646.864	2.4486	235.776	2.4743	202.734
2.5944	320.489	2.4035	171.355	2.6465	341.433	2.6931	393.141	2.5736	269.336	2.4549	200.663	2.5833	304.779	2.4736	394.544	2.4549	312.951	2.5646	662.047	2.4556	230.811	2.4813	203.512
2.6014	322.871	2.4104	171.768	2.6535	338.81	2.7	390.185	2.5806	274.652	2.4618	198.122	2.5903	303.59	2.4806	396.16	2.4618	311.877	2.5715	674.973	2.4625	227.973	2.4882	206.79
2.6083	322.219	2.4174	170.148	2.6604	339.338	2.7069	394.444	2.5875	278.354	2.4688	202.244	2.5972	312.141	2.4875	400.591	2.4688	321.749	2.5785	690.305	2.4694	231.786	2.4951	202.493
2.6153	322.602	2.4243	171.326	2.6674	336.173	2.7139	396.252	2.5944	279.708	2.4757	204.96	2.6042	314.219	2.4944	401.962	2.4757	327.052	2.5854	701.602	2.4764	226.211	2.5021	208.958
2.6222	316.504	2.4313	167.086	2.6743	337.772	2.7208	397.39	2.6014	280.996	2.4826	207.167	2.6111	322.433	2.5014	405.39	2.4896	364.59	2.5924	722.596	2.4833	230.523	2.509	212.782
2.6292	320.091	2.4382	168.367	2.6813	339.276	2.7278	394.18	2.6083	280.894	2.4896	207.696	2.6181	329.756	2.5083	410.089	2.4965	373.39	2.5993	730.122	2.4903	219.495	2.516	215.57
2.6361	320.83	2.4451	166.335	2.6882	338.931	2.7347	394.316	2.6153	283.492	2.4965	213.078	2.625	327.754	2.5153	409.092	2.5035	380.74	2.6063	750.547	2.4972	226.695	2.5229	221.078
2.6431	323.966	2.4521	166.508	2.6951	334.658	2.7417	390.109	2.6222	287.745	2.5035	211.895	2.6319	335.59	2.5222	408.963	2.5104	387.149	2.6132	762.587	2.5042	225.298	2.5299	220.301
2.65	322.001	2.459	169.59	2.7021	340.68	2.7486	394.877	2.6292	290.509	2.5104	215.405	2.6389	338.207	2.5292	416.114	2.5174	399.778	2.6201	774.29	2.5111	225.634	2.5368	228.398
2.6569	323.168	2.466	166.652	2.709	333.728	2.7556	396.929	2.6361	291.778	2.5174	214.937	2.6458	343.167	2.5361	411.988	2.5243	404.39	2.6271	785.677	2.5181	223.868	2.5438	229.449
2.6639	323.582	2.4729	166.854	2.716	336.892	2.7625	391.126	2.6431	298.005	2.5243	214.813	2.6528	342.22	2.5431	411.15	2.5313	413.656	2.634	800.294	2.525	222.547	2.5507	232.039
2.6708	320.971	2.4799	167.692	2.7229	332.641	2.7694	393.797	2.65	298.194	2.5313	217.056	2.6597	350.604	2.55	414.766	2.5382	423.816	2.641	808.524	2.5319	225.04	2.5576	240.802
2.6778	324.979	2.4868	166.445	2.7299	334.186	2.7764	392.117	2.6569	301.092	2.5382	216.466	2.6667	354.356	2.5569	415.366	2.5451	428.746	2.6479	823.513	2.5389	228.463	2.5646	243.778
2.6847	322.659	2.4938	167.402	2.7368	331.094	2.7833	384.029	2.6639	302.846	2.5451	217.76	2.6736	358.266	2.5639	419.857	2.5521	434.32	2.6549	835.427	2.5458	228.875	2.5715	244.7
2.6917	321.865	2.5007	167.22	2.7438	331.78	2.7903	389.449	2.6708	304.641	2.5521	220.087	2.6806	360.018	2.5708	421.886	2.559	444.059	2.6618	846.196	2.5528	229.764	2.5785	248.192
2.6986	319.116	2.5076	166.229	2.7507	332.322	2.7972	386.982	2.6778	308.492	2.559	221.534	2.6875	368.432	2.5778	415.31	2.566	454.347	2.6688	860.128	2.5597	231.349	2.5854	253.479
2.7056	317.945	2.5146	166.072	2.7576	330.886	2.8042	392.287	2.6847	306.964	2.566	221.363	2.6944	368.805	2.5847	412.48	2.5729	460.109	2.6757	870.835	2.5667	229.039	2.5924	258.788
2.7125	319.46	2.5215	166.782	2.7646	330.256	2.8111	384.594	2.6917	307.045	2.5729	221.182	2.7014	367.826	2.5917	418.679	2.5799	471.941	2.6826	875.836	2.5736	230.599	2.5993	265.284
2.7194	313.874	2.5285	165.104	2.7715	328.188	2.8181	381.407	2.6986	307.859	2.5799	226.145	2.7083	374.863	2.5986	413.8	2.5868	483.251	2.6896	890.63	2.5806	232.911	2.6063	272.049
2.7264	320.735	2.5354	163.45	2.7785	326.188	2.825	385.776	2.7056	312.396	2.5868	227.286	2.7153	373.785	2.6056	415.665	2.5938	492.585	2.6965	895.31	2.5875	238.42	2.6132	278.33
2.7333	313.512	2.5424	164.803	2.7854	328.359	2.8319	386.095	2.7125	317.143	2.5938	230.935	2.7222	378.925	2.6125	415.944	2.6007	506.578	2.7035	896.508	2.5944	238.072	2.6201	276.976
2.7403	314.992	2.5493	161.156	2.7924	329.26	2.8389	382.347	2.7194	312.549	2.6007	227.903	2.7292	381.007	2.6194	410.077	2.6076	512.402	2.7104	903.792	2.6014	240.234	2.6271	289.38
2.7472	316.26	2.5563	160.901	2.7993	324.471	2.8458	388.546	2.7264	312.908	2.6076	229.998	2.7361	381.068	2.6264	406.214	2.6146	515.427	2.7174	913.469	2.6083	245.174	2.634	294.975
2.7542	314.812	2.5632	163.929	2.8063	321.725	2.8528	380.293	2.7333	317.259	2.6146	228.644	2.7431	380.935	2.6333	403.587	2.6215	525.221	2.7243	915.13	2.6153	246.168	2.641	294.968
2.7611	312.816	2.5701	162.135	2.8132	323.895	2.8597	382.477	2.7403	314.803	2.6215	230.927	2.75	379.71	2.6403	403.918	2.6285	536.139	2.7313	921.869	2.6222	247.206	2.6479	302.201
2.7681	312.824	2.5771	163.43	2.8201	320.745	2.8667	375.9	2.7472	315.161	2.6285	234.185	2.7569	381.511	2.6472	397.342	2.6354	547.662	2.7382	924.644	2.6292	255.02	2.6549	306.182
2.775	310.901	2.584	159.188	2.8271	321.684	2.8736	375.058	2.7542	318.987	2.6354	233.34	2.7639	387.665	2.6542	397.314	2.6424	552.138	2.7451	933.004	2.6361	252.478	2.6618	315.143
2.7819	310.109	2.591	163.859	2.834	318.074	2.8806	376.235	2.7611	322.048	2.6424	231.027	2.7708	384.568	2.6611	392.397	2.6493	561.548	2.7521	929.971	2.6431	258.075	2.6688	317.674
2.7889	310.998	2.5979	164.523	2.841	317.032	2.8875	373.666	2.7681	320.406	2.6493	232.266	2.7778	388.655	2.6681	392.732	2.6563	573.302	2.759	929.559	2.65	261.403	2.6757	329.175
2.7958	311.873	2.6049	159.447	2.8479	316.469	2.8944	374.662	2.775	319.381	2.6563	229.783	2.7847	393.034	2.675	386.53	2.6632	579.677	2.766	928.409	2.6569	269.506	2.6826	335.052
2.8028	308.508	2.6118	162.565	2.8549	316.599	2.9014	370.397	2.7819	317.244	2.6632	231.137	2.7917	384.888	2.6819	384.809	2.6701	590.947	2.7729	930.537	2.6639	269.837	2.6896	339.763
2.8097	310.691	2.6188	155.747	2.8618	313.844	2.9083	371.172	2.7889	316.119	2.6701	232.218	2.7986	386.472	2.6889	382.4	2.6771	592.72	2.7799	931.592	2.6708	270.965	2.6965	343.298
2.8167	307.651	2.6257	162.189	2.8688	311.741	2.9153	372.458	2.7958	315.948	2.6771	233.038	2.8056	386.187	2.6958	375.67	2.684	607.582	2.7868	924.361	2.6778	278.797	2.7035	353.665
2.8236	306.338	2.6326	158.56	2.8757	307.833	2.9222	369.159	2.8028	314.594	2.684	227.679	2.8125	389.188	2.7028	370.736	2.691	612.427	2.7938	925.68	2.6847	283.292	2.7104	360.205
2.8306	306.672	2.6396	157.168	2.8826	310.68	2.9292	365.136	2.8097	314.119	2.691	232.843	2.8194	389.108	2.7097	370.243	2.6979	627.561	2.8007	919.291	2.6917	287.809	2.7174	365.108
2.8375	302.898	2.6465	161.791	2.8896	306.776	2.9361	370.301	2.8167	313.346	2.6979	229.5	2.8264	386.72	2.7167	363.254	2.7049	636.635	2.8076	920.297	2.6986	290.535	2.7243	370.304
2.8444	310.077	2.6535	158.023	2.8965	306.431	2.9431	369.808	2.8236	313.499	2.7049	228.566	2.8333	385.104	2.7236	360.547	2.7118	643.746	2.8146	914.271	2.7056	294.385	2.7313	374.28
2.8514	304.406	2.6604	158.685	2.9035	304.805	2.95	361.532	2.8306	311.454	2.7118	230.116	2.8403	381.082	2.7306	352.972	2.7188	652.192	2.8215	910.573	2.7125	306.169	2.7382	379.211
2.8583	301.535	2.6674	158.66	2.9104	300.834	2.9569	364.671	2.8375	309.164	2.7188	228.659	2.8472	381.411	2.7375	346.951	2.7257	655.476	2.8285	896.83	2.7194	306.922	2.7451	389.03
2.8653	301.115	2.6743	159.464	2.9174	298.448	2.9639	358.404	2.8444	307.051	2.7257	226.864	2.8542	377.167	2.7444	344.621	2.7326	665.039	2.8354	891.671	2.7264	313.376	2.7521	397.944
2.8722	302.573	2.6813	154.863	2.9243	305.536	2.9708	359.452	2.8514	308.32	2.7326	229.854	2.8611	378.529	2.7514	338.841	2.7396	675.802	2.8424	888.099	2.7333	317.875	2.759	395.615
2.8792	301.612	2.6882	158.134	2.9313	299.254	2.9778	355.077	2.8583	302.671	2.7396	228.848	2.8681	377.384	2.7583	334.478	2.7465	682.847	2.8493	882.88	2.7403	322.707	2.766	405.713
2.8861	300.268	2.6951	156.396	2.9382	296.177	2.9847	356.604	2.8653	303.382	2.7465	223.911	2.875	374.098	2.7653	328.484	2.7535	691.58	2.8563	875.299	2.7472	325.975	2.7729	411.477
2.8931	298.11	2.7021	157.977	2.9451	293.34	2.9917	352.423	2.8722	297.808	2.7535	225.967	2.8819	369.555	2.7722	327.587	2.7604	693.06	2.8632	868.914	2.7542	330.75	2.7799	416.979
2.9	297.822	2.709	158.525	2.9521	293.895	2.9986	354.742	2.8792	297.618	2.7604	223.035	2.8889	362.4	2.7792	318.069	2.7674	705.797	2.8701	858.806	2.7611	342.081	2.7868	417.229
2.9069	301.703	2.716	155.347	2.959	294.074	3.0056	349.34	2.8861	294.322	2.7674	222.536	2.8958	358.52	2.7861	311.976	2.7743	705.108	2.8771	849.858	2.7681	346.845	2.7938	427.248
2.9139	297.834	2.7229	156.441	2.966	291.486	3.0125	351.041	2.8931	294.04	2.7743	216.866	2.9028	358.511	2.7931	304.296	2.7813	713.645	2.884	835.964	2.775	349.178	2.8007	428.431
2.9208	297.073	2.7299	158.659	2.9729	293.831	3.0194	352.57	2.9	291.003	2.7813	220.953	2.9097	350.581	2.8	298.041	2.7882	717.518	2.891	825.032	2.7819	355.605	2.8076	432.349
2.9278	293.875	2.7368	155.145	2.9799	292.779	3.0264	343.98	2.9069	285.164	2.7882	215.874	2.9167	346.448	2.8069	294.442	2.7951	724.037	2.8979	817.671	2.7889	360.637	2.8146	436.315
2.9347	294.336	2.7438	156.121	2.9868	284.154	3.0333	344.827	2.9139	284.288	2.7951	213.098	2.9236	347.449	2.8139	292.74	2.8021	723.403	2.9049	800.464	2.7958	368.153	2.8215	444.264
2.9417	292.153	2.7507	155.485	2.9938	284.231	3.0403	341.951	2.9208	282.027	2.8021	210.623	2.9306	340.78	2.8208	286.122	2.809	730.159	2.9118	785.529	2.8028	374.035	2.8285	445.065
2.9486	292.778	2.7576	153.377	3.0007	280.79	3.0472	342.7	2.9278	276.395	2.809	208.787	2.9375	338.495	2.8278	281.461	2.816	733.616	2.9188	771.85	2.8097	378.357	2.8354	447.89
2.9556	291.1	2.7646	150.881	3.0076	282.282	3.0542	340.743	2.9347	274.559	2.816	208.861	2.9444	335.319	2.8347	274.743	2.8229	737.195	2.9257	765.074	2.8167	381.762	2.8424	451.637
2.9625	293.7	2.7715	155.17	3.0146	279.486	3.0611	338.928	2.9417	272.02	2.8229	203.022	2.9514	327.917	2.8417	267.43	2.8299	732.715	2.9326	756.633	2.8236	388.253	2.8493	458.274
2.9694	290.229	2.7785	157.821	3.0215	275.648	3.0681	330.519	2.9486	272.765	2.8299	205.183	2.9583	324.92	2.8486	266.126	2.8368	738.086	2.9396	742.927	2.8306	396.856	2.8563	461.197
2.9764	287.126	2.7854	154.904	3.0285	275.602	3.075	340.109	2.9556	263.979	2.8368	201.605	2.9653	323.069	2.8556	263.901	2.8438	745.484	2.9465	721.739	2.8375	404.861	2.8632	461.718
2.9833	290.663	2.7924	153.055	3.0354	277.914	3.0819	334.98	2.9625	266.788	2.8438	200.755	2.9722	314.628	2.8625	257.181	2.8507	738.535	2.9535	709.082	2.8444	408.298	2.8701	467.059
2.9903	289.396	2.7993	150.265	3.0424	274.558	3.0889	334.808	2.9694	261.307	2.8507	196.18	2.9792	317.307	2.8694	248.876	2.8576	748.394	2.9604	696.866	2.8514	414.775	2.8771	467.416
2.9972	287.845	2.8063	157.921	3.0493	273.113	3.0958	332.81	2.9764	253.961	2.8576	194.37	2.9861	305.367	2.8764	245.916	2.8646	748.063	2.9674	694.587	2.8583	423.182	2.884	466.708
3.0042	288.202	2.8132	156.217	3.0563	273.197	3.1028	330.947	2.9833	254.667	2.8646	193.13	2.9931	304.613	2.8833	241.832	2.8715	741.948	2.9743	672.385	2.8653	421.297	2.891	466.415
3.0111	287.91	2.8201	153.612	3.0632	271.32	3.1097	328.395	2.9903	251.493	2.8715	189.925	3	300.637	2.8903	236.734	2.8785	743.436	2.9813	659.795	2.8722	435.606	2.8979	468.727
3.0181	286.13	2.8271	155.79	3.0701	269.168	3.1167	332.335	2.9972	243.914	2.8785	186.587	3.0069	298.289	2.8972	230.726	2.8854	736.64	2.9882	646.493	2.8792	437.086	2.9049	473.559
3.025	287.821	2.834	155.481	3.0771	269.546	3.1236	332.445	3.0042	241.525	2.8854	185.57	3.0139	292.879	2.9042	226.317	2.8924	736.964	2.9951	637.132	2.8861	444.448	2.9118	471.213
3.0319	286.696	2.841	153.944	3.084	269.462	3.1306	327.668	3.0111	239.255	2.8924	186.551	3.0208	286.932	2.9111	220.854	2.8993	739.334	3.0021	625.31	2.8931	445.733	2.9188	477.391
3.0389	284.57	2.8479	154.484	3.091	267.373	3.1375	327.504	3.0181	234.875	2.8993	179.8	3.0278	283.185	2.9181	220.814	2.9063	727.752	3.009	614.92	2.9	451.072	2.9257	483.721
3.0458	288.183	2.8549	156.709	3.0979	266.388	3.1444	321.621	3.025	234.782	2.9063	179.751	3.0347	276.416	2.925	216.047	2.9132	724.234	3.016	596.89	2.9069	456.537	2.9326	470.237
3.0528	283.951	2.8618	152.086	3.1049	263.04	3.1514	321.922	3.0319	231.839	2.9132	173.072	3.0417	272.426	2.9319	213.362	2.9201	725.405	3.0229	583.446	2.9139	458.488	2.9396	473.665
3.0597	287.293	2.8688	154.516	3.1118	266.888	3.1583	322.246	3.0389	228.229	2.9201	171.362	3.0486	269.51	2.9389	208.935	2.9271	721.006	3.0299	574.132	2.9208	462.925	2.9465	474.155
3.0667	285.609	2.8757	157.113	3.1188	265.4	3.1653	318.774	3.0458	223.274	2.9271	173.044	3.0556	264.771	2.9458	205.419	2.934	722.171	3.0368	556.12	2.9278	468.695	2.9535	476.647
3.0736	281.92	2.8826	154.939	3.1257	262.16	3.1722	321.969	3.0528	221.488	2.934	168.261	3.0625	261.127	2.9528	201.947	2.941	715.033	3.0438	541.973	2.9347	475.86	2.9604	471.32
3.0806	282.255	2.8896	153.362	3.1326	262.816	3.1792	320.248	3.0597	217.619	2.941	165.969	3.0694	257.036	2.9597	198.096	2.9479	705.999	3.0507	534.963	2.9417	475.797	2.9674	473.147
3.0875	282.926	2.8965	155.505	3.1396	259.106	3.1861	319.719	3.0667	217.074	2.9479	164.998	3.0764	256.859	2.9667	193.898	2.9549	694.703	3.0576	519.273	2.9486	488.765	2.9743	468.854
3.0944	278.996	2.9035	153.097	3.1465	263.312	3.1931	320.137	3.0736	210.7	2.9549	163.45	3.0833	248.941	2.9736	192.245	2.9618	688.613	3.0646	509.867	2.9556	483.577	2.9813	472.024
3.1014	282.975	2.9104	154.928	3.1535	256.82	3.2	315.902	3.0806	208.763	2.9618	161.942	3.0903	244.829	2.9806	189.698	2.9688	686.862	3.0715	501.484	2.9625	485.323	2.9882	471.031
3.1083	279.066	2.9174	153.291	3.1604	260.902	3.2069	316.339	3.0875	207.959	2.9688	159.037	3.0972	240.931	2.9875	188.977	2.9757	680.941	3.0785	490.133	2.9694	494.439	2.9951	462.682
3.1153	282.773	2.9243	153.671	3.1674	260.517	3.2139	315.893	3.0944	205.139	2.9757	153.289	3.1042	240.724	2.9944	182.502	2.9826	671.977	3.0854	474.967	2.9764	498.675	3.0021	462.652
3.1222	282.445	2.9313	154.065	3.1743	256.632	3.2208	321.571	3.1014	199.335	2.9826	155.157	3.1111	235.09	3.0014	182.223	2.9896	660.92	3.0924	471.852	2.9833	499.18	3.009	459.187
3.1292	282.831	2.9382	154.896	3.1813	255.562	3.2278	310.073	3.1083	202.109	2.9896	152.774	3.1181	229.626	3.0083	181.301	2.9965	652.014	3.0993	454.352	2.9903	499.337	3.016	456.876
3.1361	277.899	2.9451	155.12	3.1882	254.033	3.2347	308.276	3.1153	199.594	2.9965	150.441	3.125	225.568	3.0153	176.487	3.0035	651.221	3.1063	452.593	2.9972	499.467	3.0229	450.529
3.1431	282.517	2.9521	152.923	3.1951	253.693	3.2417	314.666	3.1222	191.083	3.0035	152.417	3.1319	226.115	3.0222	174.292	3.0104	637.981	3.1132	441.604	3.0042	506.193	3.0299	451.32
3.15	278.911	2.959	154.923	3.2021	254.197	3.2486	313.616	3.1292	193.909	3.0104	147.07	3.1389	218.667	3.0292	172.957	3.0174	627.907	3.1201	431.465	3.0111	501.354	3.0368	448.154
3.1569	280.451	2.966	155.635	3.209	254.336	3.2556	315.752	3.1361	187.5	3.0174	145.183	3.1458	217.276	3.0361	172.525	3.0243	627.863	3.1271	420.551	3.0181	506.64	3.0438	441.891
3.1639	274.883	2.9729	155.33	3.216	255.208	3.2625	315.05	3.1431	189.646	3.0243	142.96	3.1528	212.399	3.0431	168.422	3.0313	612.86	3.134	410.513	3.025	505.704	3.0507	440.168
3.1708	277.591	2.9799	152.04	3.2229	254.804	3.2694	313.097	3.15	189.559	3.0313	142.171	3.1597	211.483	3.05	169.865	3.0382	609.628	3.141	400.534	3.0319	510.617	3.0576	431.154
3.1778	275.18	2.9868	151.172	3.2299	256.227	3.2764	309.092	3.1569	186.803	3.0382	137.4	3.1667	205.361	3.0569	167.707	3.0451	594.905	3.1479	398.781	3.0389	508.955	3.0646	434.35
3.1847	279.729	2.9938	154.766	3.2368	250.968	3.2833	312.179	3.1639	180.168	3.0451	136.121	3.1736	207.56	3.0639	167.973	3.0521	584.81	3.1549	394.95	3.0458	514.118	3.0715	424.483
3.1917	275.583	3.0007	155.657	3.2438	251.197	3.2903	312.453	3.1708	181.303	3.0521	131.673	3.1806	200.516	3.0708	168.106	3.059	580.299	3.1618	382.501	3.0528	513.858	3.0785	422.279
3.1986	275.142	3.0076	152.187	3.2507	254.255	3.2972	310.278	3.1778	178.377	3.059	138.536	3.1875	199.139	3.0778	167.75	3.066	567.12	3.1688	372.112	3.0597	513.865	3.0854	421.187
3.2056	276.058	3.0146	153.312	3.2576	254.401	3.3042	312.516	3.1847	174.593	3.066	131.252	3.1944	198.274	3.0847	168.206	3.0729	561.935	3.1757	362.262	3.0667	514.104	3.0924	411.851
3.2125	277.222	3.0215	156.083	3.2646	255.388	3.3111	309.367	3.1917	176.096	3.0729	133.117	3.2014	196.741	3.0917	162.439	3.0799	546.541	3.1826	359.094	3.0736	508.412	3.0993	405.773
3.2194	275.596	3.0285	151.949	3.2715	250.894	3.3181	313.77	3.1986	174.531	3.0799	131.413	3.2083	193.746	3.0986	164.509	3.0868	537.262	3.1896	355.939	3.0806	509.145	3.1063	403.958
3.2264	275.905	3.0354	151.823	3.2785	255.042	3.325	314.092	3.2056	173.793	3.0868	132.126	3.2153	191.465	3.1056	166.719	3.0938	534.562	3.1965	353.745	3.0875	511.438	3.1132	397.246
3.2333	275.7	3.0424	151.904	3.2854	259.016	3.3319	314.958	3.2125	171.233	3.0938	128.053	3.2222	187.216	3.1125	163.925	3.1007	520.225	3.2035	342.537	3.0944	508.628	3.1201	392.5
3.2403	276.907	3.0493	152.279	3.2924	252.128	3.3389	315.136	3.2194	167.641	3.1007	123.304	3.2292	182.52	3.1194	163.147	3.1076	508.826	3.2104	342.313	3.1014	503.976	3.1271	392.276
3.2472	273.323	3.0563	150.699	3.2993	248.377	3.3458	312.999	3.2264	169.859	3.1076	124.023	3.2361	182.895	3.1264	165.857	3.1146	496.442	3.2174	335.715	3.1083	504.897	3.134	382.954
3.2542	270.584	3.0632	155.721	3.3063	249.712	3.3528	317.674	3.2333	165.769	3.1146	123.145	3.2431	178.331	3.1333	165.149	3.1215	491.387	3.2243	333.549	3.1153	506.771	3.141	375.771
3.2611	272.372	3.0701	154.306	3.3132	252.73	3.3597	315.542	3.2403	166.801	3.1215	125.166	3.25	178.162	3.1403	165.87	3.1285	485.251	3.2313	325.608	3.1222	501.095	3.1479	375.439
3.2681	275.654	3.0771	151.624	3.3201	254.652	3.3667	314.513	3.2472	163.959	3.1285	122.236	3.2569	177.542	3.1472	167.333	3.1354	470.227	3.2382	322.131	3.1292	499.957	3.1549	364.826
3.275	275.787	3.084	151.492	3.3271	256.001	3.3736	319.412	3.2542	164.578	3.1354	123.08	3.2639	174.407	3.1542	169.84	3.1424	457.622	3.2451	321.78	3.1361	501.858	3.1618	364.723
3.2819	275.354	3.091	153.002	3.334	255.028	3.3806	317.78	3.2611	163.479	3.1424	123.502	3.2708	174.56	3.1611	166.864	3.1493	455.098	3.2521	325.382	3.1431	492.621	3.1688	357.478
3.2889	270.734	3.0979	154.367	3.341	256.621	3.3875	321.214	3.2681	164.362	3.1493	122.112	3.2778	174.902	3.1681	168.765	3.1563	444.172	3.259	319.342	3.15	489.298	3.1757	350.598
3.2958	268.451	3.1049	150.204	3.3479	252.892	3.3944	315.037	3.275	162.253	3.1563	119.022	3.2847	170.805	3.175	172.592	3.1632	431.603	3.266	320.744	3.1569	488.072	3.1826	346.143
3.3028	275.846	3.1118	152.757	3.3549	257.281	3.4014	317.011	3.2819	162.201	3.1632	120.776	3.2917	171.773	3.1819	171.629	3.1701	428.66	3.2729	315.777	3.1639	485.076	3.1896	342.398
3.3097	272.646	3.1188	153.17	3.3618	261.767	3.4083	318.747	3.2889	161.449	3.1701	120.736	3.2986	169.038	3.1889	173.826	3.1771	419.555	3.2799	316.326	3.1708	481.041	3.1965	337.733
3.3167	272.342	3.1257	153.964	3.3688	258.324	3.4153	316.584	3.2958	159.767	3.1771	119.878	3.3056	167.763	3.1958	177.452	3.184	407.758	3.2868	310.231	3.1778	475.226	3.2035	332.152
3.3236	269.547	3.1326	152.827	3.3757	258.403	3.4222	316.017	3.3028	159.162	3.184	118.321	3.3125	164.878	3.2028	181.055	3.191	404.097	3.2938	317.754	3.1847	477.512	3.2104	326.663
3.3306	273.463	3.1396	148.034	3.3826	253.019	3.4292	316.299	3.3097	163.44	3.191	119.028	3.3194	169.85	3.2097	183.58	3.1979	390.355	3.3007	313.566	3.1917	466.886	3.2174	321.376
3.3375	275.199	3.1465	151.798	3.3896	261.608	3.4361	321.066	3.3167	159.244	3.1979	118.902	3.3264	164.276	3.2167	180.448	3.2049	386.819	3.3076	318.41	3.1986	463.603	3.2243	314.284
3.3444	275.609	3.1535	151.65	3.3965	261.345	3.4431	321.117	3.3236	159.033	3.2049	118.529	3.3333	165.138	3.2236	181.903	3.2118	380.538	3.3146	315.429	3.2056	459.758	3.2313	313.528
3.3514	274.595	3.1604	154.506	3.4035	260.488	3.45	320.361	3.3306	159.949	3.2118	119.361	3.3403	164.617	3.2306	183.329	3.2188	365.415	3.3215	316.874	3.2125	455.096	3.2382	309.316
3.3583	275.076	3.1674	152.202	3.4104	259.577	3.4569	320.26	3.3375	160.387	3.2188	120.535	3.3472	161.43	3.2375	184.627	3.2257	362.713	3.3285	321.953	3.2194	452.022	3.2451	299.98
3.3653	274.934	3.1743	152.722	3.4174	260.576	3.4639	317.999	3.3444	155.724	3.2257	117.485	3.3542	162.051	3.2444	190.855	3.2326	354.334	3.3354	318.584	3.2264	447.822	3.2521	294.169
3.3722	271.85	3.1813	151.737	3.4243	261.384	3.4708	320.428	3.3514	159.196	3.2326	118.443	3.3611	164.208	3.2514	191.878	3.2396	350.797	3.3424	319.408	3.2333	445.402	3.259	293.267
3.3792	273.182	3.1882	154.039	3.4313	263.38	3.4778	322.135	3.3583	159.566	3.2396	119.9	3.3681	162.768	3.2583	195.791	3.2465	343.11	3.3493	320.922	3.2403	438.438	3.266	286.891
3.3861	274.778	3.1951	151.566	3.4382	260.726	3.4847	327.399	3.3653	161.121	3.2465	118.621	3.375	165.524	3.2653	195.345	3.2535	338.274	3.3563	325.655	3.2472	435.786	3.2729	288.991
3.3931	272.528	3.2021	153.016	3.4451	263.754	3.4917	321.383	3.3722	159.195	3.2535	118.821	3.3819	164.348	3.2722	193.386	3.2604	328.93	3.3632	325.756	3.2542	429.078	3.2799	281.37
3.4	274.176	3.209	149.999	3.4521	266.735	3.4986	324.171	3.3792	162.388	3.2604	120.131	3.3889	163.128	3.2792	204.994	3.2674	324.251	3.3701	325.819	3.2611	422.266	3.2868	279.052
3.4069	274.069	3.216	150.571	3.459	265.818	3.5056	322.572	3.3861	162	3.2674	121.362	3.3958	164.564	3.2861	205.77	3.2743	318.314	3.3771	337.929	3.2681	421.156	3.2938	274.272
3.4139	279.132	3.2229	151.376	3.466	266.012	3.5125	325.991	3.3931	163.008	3.2743	120.707	3.4028	164.415	3.2931	210.182	3.2813	315.948	3.384	335.638	3.275	412.95	3.3007	271.285
3.4208	276.165	3.2299	149.962	3.4729	264.006	3.5194	331.107	3.4	161.961	3.2813	122.472	3.4097	164.285	3.3	208.482	3.2882	308.111	3.391	342.629	3.2819	408.832	3.3076	263.801
3.4278	277.382	3.2368	149.028	3.4799	266.944	3.5264	321.584	3.4069	161.762	3.2882	122.421	3.4167	166.364	3.3069	213.294	3.2951	304.032	3.3979	342.23	3.2889	399.723	3.3146	265.102
3.4347	280.313	3.2438	150.714	3.4868	266.484	3.5333	324.97	3.4139	165.49	3.2951	125.939	3.4236	165.985	3.3139	218.552	3.3021	299.657	3.4049	353.697	3.2958	399.948	3.3215	260.779
3.4417	278.043	3.2507	149.419	3.4938	266.667	3.5403	326.223	3.4208	164.684	3.3021	125.364	3.4306	167.732	3.3208	221.649	3.309	292.876	3.4118	352.867	3.3028	392.751	3.3285	261.012
3.4486	276.262	3.2576	150.482	3.5007	269.029	3.5472	326.769	3.4278	166.373	3.309	122.353	3.4375	166.499	3.3278	226.84	3.316	290.77	3.4188	362.323	3.3097	390.635	3.3354	257.202
3.4556	275.678	3.2646	150.092	3.5076	268.686	3.5542	328.882	3.4347	167.132	3.316	125.328	3.4444	169.535	3.3347	227.772	3.3229	287.832	3.4257	363.22	3.3167	382.569	3.3424	252.269
3.4625	279.103	3.2715	147.066	3.5146	277.399	3.5611	326.418	3.4417	166.263	3.3229	125.833	3.4514	172.742	3.3417	229.817	3.3299	289.258	3.4326	373.529	3.3236	379.858	3.3493	249.698
3.4694	279.492	3.2785	148.592	3.5215	272.691	3.5681	327.476	3.4486	166.147	3.3299	126.282	3.4583	170.234	3.3486	229.623	3.3368	284.562	3.4396	381.094	3.3306	372.17	3.3563	247.959
3.4764	281.796	3.2854	150.756	3.5285	274.336	3.575	332.387	3.4556	166.508	3.3368	129.581	3.4653	169.84	3.3556	235.322	3.3438	281.966	3.4465	387.125	3.3375	372.123	3.3632	245.766
3.4833	277.952	3.2924	149.911	3.5354	272.542	3.5819	330.52	3.4625	167.271	3.3438	131.312	3.4722	176.495	3.3625	242.01	3.3507	274.976	3.4535	390.55	3.3444	360.36	3.3701	244.943
3.4903	279.895	3.2993	148.35	3.5424	275.514	3.5889	336.637	3.4694	170.003	3.3507	132.065	3.4792	178.314	3.3694	243.892	3.3576	272.578	3.4604	397.646	3.3514	361.339	3.3771	240.609
3.4972	278.12	3.3063	151.073	3.5493	274.359	3.5958	334.462	3.4764	169.97	3.3576	132.991	3.4861	178.132	3.3764	246.989	3.3646	277.09	3.4674	402.61	3.3583	351.919	3.384	237.955
3.5042	275.695	3.3132	148.4	3.5563	272.522	3.6028	339.086	3.4833	175.707	3.3646	131.641	3.4931	180.433	3.3833	250.981	3.3715	273.746	3.4743	409.781	3.3653	349.96	3.391	238.78
3.5111	277.864	3.3201	149.038	3.5632	275.571	3.6097	336.205	3.4903	173.825	3.3715	136.188	3.5	181.483	3.3903	250.166	3.3785	269.625	3.4813	417.906	3.3722	341.116	3.3979	239.246
3.5181	280.732	3.3271	150.02	3.5701	278.352	3.6167	335.417	3.4972	174.858	3.3785	137.934	3.5069	181.882	3.3972	257.736	3.3854	267.836	3.4882	426.17	3.3792	338.539	3.4049	236.749
3.525	280.152	3.334	145.627	3.5771	279.874	3.6236	343.079	3.5042	178.881	3.3854	135.784	3.5139	185.647	3.4042	260.377	3.3924	267.032	3.4951	433.103	3.3861	336.258	3.4118	233.105
3.5319	281.609	3.341	149.184	3.584	280.183	3.6306	340.954	3.5111	176.24	3.3924	139.318	3.5208	189.232	3.4111	264.512	3.3993	262.849	3.5021	440.988	3.3931	330.687	3.4188	235.568
3.5389	279.218	3.3479	147.587	3.591	279.24	3.6375	335.427	3.5181	181.753	3.3993	143.608	3.5278	186.488	3.4181	263.843	3.4063	266.478	3.509	448.116	3.4	328.752	3.4257	229.288
3.5458	278.016	3.3549	147.423	3.5979	279.833	3.6444	341.559	3.525	183.217	3.4063	139.939	3.5347	190.476	3.425	270.802	3.4132	266.421	3.516	462.734	3.4069	325.127	3.4326	231.25
3.5528	279.15	3.3618	150.67	3.6049	282.605	3.6514	339.71	3.5319	181.546	3.4132	143.489	3.5417	191.586	3.4319	268.202	3.4201	266.91	3.5229	468.094	3.4139	318.754	3.4396	236.36
3.5597	278.325	3.3688	147.294	3.6118	280.295	3.6583	338.912	3.5389	183.391	3.4201	142.752	3.5486	193.4	3.4389	270.197	3.4271	273.846	3.5299	474.188	3.4208	313.361	3.4465	233.966
3.5667	283.695	3.3757	146.888	3.6188	282.153	3.6653	341.415	3.5458	187.403	3.4271	149.287	3.5556	200.776	3.4458	274.668	3.434	270.582	3.5368	486.359	3.4278	311.095	3.4535	233.174
3.5736	280.089	3.3826	145.274	3.6257	281.785	3.6722	342.822	3.5528	188.105	3.434	149.85	3.5625	200.401	3.4528	279.763	3.441	268.625	3.5438	488.648	3.4347	305.914	3.4604	234.37
3.5806	278.576	3.3896	147.22	3.6326	280.336	3.6792	344.042	3.5597	190.707	3.441	149.86	3.5694	202.469	3.4597	280.914	3.4479	270.15	3.5507	501.7	3.4417	301.956	3.4674	232.241
3.5875	282.64	3.3965	146.169	3.6396	286.581	3.6861	341.56	3.5667	192.45	3.4479	150.102	3.5764	206.576	3.4667	282.665	3.4549	276.891	3.5576	507.26	3.4486	303.374	3.4743	233.364
3.5944	285.072	3.4035	144.562	3.6465	284.853	3.6931	343.524	3.5736	192.423	3.4549	153.644	3.5833	209.014	3.4736	282.427	3.4618	273.449	3.5646	516.249	3.4556	297.715	3.4813	237.581
3.6014	279.829	3.4104	145.2	3.6535	288.799	3.7	343.129	3.5806	195.993	3.4618	153.617	3.5903	211.139	3.4806	287.056	3.4688	303.701	3.5715	523.278	3.4625	293.916	3.4882	237.235
3.6083	281.809	3.4174	145.339	3.6604	282.802	3.7069	345.024	3.5875	195.279	3.4688	152.717	3.5972	214.352	3.4875	286.461	3.4757	321.9	3.5785	531.88	3.4694	291.431	3.4951	238.727
3.6153	284.626	3.4243	146.291	3.6674	290.704	3.7139	344.181	3.5944	196.894	3.4757	155.709	3.6042	211.906	3.4944	287.7	3.4826	328.714	3.5854	543.253	3.4764	292.288	3.5021	239.945
3.6222	280.981	3.4313	146.039	3.6743	284.709	3.7208	345.797	3.6014	198.686	3.4826	156.789	3.6111	217.296	3.5014	291.569	3.4896	332.617	3.5924	547.852	3.4833	292.886	3.509	240.956
3.6292	278.511	3.4382	144.293	3.6813	287.499	3.7278	346.342	3.6083	201.784	3.4896	160.8	3.6181	220.598	3.5083	289.141	3.4965	331.758	3.5993	554.638	3.4903	285.504	3.516	239.844
3.6361	283.142	3.4451	146.54	3.6882	286.295	3.7347	345.393	3.6153	202.748	3.4965	162.686	3.625	223.85	3.5153	293.837	3.5035	336.593	3.6063	565.338	3.4972	282.163	3.5229	243.763
3.6431	283.877	3.4521	145.09	3.6951	287.025	3.7417	347.845	3.6222	205.139	3.5035	161.072	3.6319	225.794	3.5222	292.108	3.5104	344.098	3.6132	571.68	3.5042	281.947	3.5299	248.106
3.65	282.687	3.459	146.549	3.7021	287.501	3.7486	344.071	3.6292	209.843	3.5104	160.886	3.6389	228.995	3.5292	294.192	3.5174	344.343	3.6201	581.857	3.5111	278.344	3.5368	250.814
3.6569	285.067	3.466	142.058	3.709	287.559	3.7556	343.447	3.6361	208.697	3.5174	166.273	3.6458	232.881	3.5361	299.394	3.5243	350.968	3.6271	591.707	3.5181	272.942	3.5438	252.431
3.6639	284.574	3.4729	148.102	3.716	285.032	3.7625	347.248	3.6431	212.154	3.5243	165.879	3.6528	236.309	3.5431	297.138	3.5313	351.75	3.634	599.591	3.525	274.875	3.5507	249.316
3.6708	281.173	3.4799	146.914	3.7229	288.619	3.7694	343.978	3.65	211.961	3.5313	167.99	3.6597	238.383	3.55	300.089	3.5382	356.731	3.641	604.938	3.5319	272.3	3.5576	255.761
3.6778	283.154	3.4868	145.91	3.7299	288.435	3.7764	347.488	3.6569	212.615	3.5382	170.589	3.6667	240.879	3.5569	299.585	3.5451	359.048	3.6479	610.285	3.5389	271.063	3.5646	261.777
3.6847	283.329	3.4938	147.352	3.7368	291.407	3.7833	344.141	3.6639	214.588	3.5451	170.954	3.6736	247.598	3.5639	297.175	3.5521	366.319	3.6549	618.683	3.5458	267.679	3.5715	261.091
3.6917	284.866	3.5007	143.265	3.7438	289.118	3.7903	346.937	3.6708	221.352	3.5521	171.574	3.6806	246.99	3.5708	299.474	3.559	363.999	3.6618	628.18	3.5528	272.819	3.5785	263.391
3.6986	281.465	3.5076	147.709	3.7507	285.403	3.7972	349.814	3.6778	222.323	3.559	173.692	3.6875	246.09	3.5778	300.239	3.566	373.113	3.6688	630.957	3.5597	269.888	3.5854	262.817
3.7056	281.027	3.5146	144.502	3.7576	286.166	3.8042	347.723	3.6847	221.747	3.566	173.745	3.6944	249.87	3.5847	298.285	3.5729	382.032	3.6757	635.588	3.5667	269.508	3.5924	271.53
3.7125	282.813	3.5215	144.856	3.7646	285.473	3.8111	353.677	3.6917	222.562	3.5729	176.674	3.7014	250.144	3.5917	294.356	3.5799	389.252	3.6826	648.133	3.5736	266.387	3.5993	275.91
3.7194	282.601	3.5285	144.279	3.7715	288.659	3.8181	343.773	3.6986	226.247	3.5799	177.951	3.7083	255.053	3.5986	297.98	3.5868	391.121	3.6896	653.875	3.5806	269.902	3.6063	279.201
3.7264	283.401	3.5354	147.601	3.7785	293.009	3.825	345	3.7056	227.624	3.5868	178.977	3.7153	256.791	3.6056	296.91	3.5938	389.292	3.6965	661.332	3.5875	267.424	3.6132	280.521
3.7333	282.356	3.5424	143.487	3.7854	288.853	3.8319	343.928	3.7125	229.266	3.5938	182.352	3.7222	256.258	3.6125	297.589	3.6007	398.222	3.7035	664.448	3.5944	270.752	3.6201	284.726
3.7403	283.282	3.5493	140.485	3.7924	287.623	3.8389	347.075	3.7194	234.429	3.6007	184.154	3.7292	258.318	3.6194	296.888	3.6076	399.216	3.7104	666.892	3.6014	265.408	3.6271	288.305
3.7472	278.091	3.5563	144.229	3.7993	290.263	3.8458	341.559	3.7264	237.001	3.6076	182.345	3.7361	266.881	3.6264	294.255	3.6146	404.247	3.7174	668.309	3.6083	270.064	3.634	289.588
3.7542	282.856	3.5632	140.454	3.8063	286.614	3.8528	345.207	3.7333	237.706	3.6146	183.459	3.7431	269.822	3.6333	294.324	3.6215	408.824	3.7243	666.561	3.6153	275.58	3.641	297.525
3.7611	281.998	3.5701	140.529	3.8132	287.272	3.8597	344.378	3.7403	238.604	3.6215	184.396	3.75	270.983	3.6403	295.586	3.6285	407.322	3.7313	674.887	3.6222	270.586	3.6479	301.876
3.7681	280.765	3.5771	144.492	3.8201	288.688	3.8667	344.227	3.7472	238.217	3.6285	187.664	3.7569	273.28	3.6472	291.508	3.6354	411.016	3.7382	675.645	3.6292	275.564	3.6549	307.229
3.775	278.823	3.584	145.57	3.8271	287.126	3.8736	347.598	3.7542	244.671	3.6354	185.916	3.7639	274.299	3.6542	287.424	3.6424	416.143	3.7451	683.747	3.6361	272.426	3.6618	307.863
3.7819	281.817	3.591	143.454	3.834	281.745	3.8806	342.422	3.7611	239.702	3.6424	189.336	3.7708	278.648	3.6611	288.859	3.6493	420.744	3.7521	680.117	3.6431	276.083	3.6688	316.334
3.7889	279.112	3.5979	143.344	3.841	285.2	3.8875	341.934	3.7681	240.839	3.6493	186.606	3.7778	278.7	3.6681	283.619	3.6563	424.412	3.759	688.22	3.65	280.132	3.6757	319.367
3.7958	279.705	3.6049	141.071	3.8479	284.6	3.8944	346.632	3.775	241.257	3.6563	188.58	3.7847	277.659	3.675	281.578	3.6632	427.65	3.766	685.345	3.6569	276.5	3.6826	323.47
3.8028	278.351	3.6118	140.473	3.8549	282.696	3.9014	341.207	3.7819	243.748	3.6632	190.043	3.7917	284.766	3.6819	279.889	3.6701	434.333	3.7729	680.444	3.6639	281.43	3.6896	329.117
3.8097	279.239	3.6188	142.305	3.8618	283.907	3.9083	337.463	3.7889	249.438	3.6701	188.728	3.7986	286.391	3.6889	277.669	3.6771	436.6	3.7799	684.437	3.6708	286.535	3.6965	330.655
3.8167	278.272	3.6257	142.279	3.8688	284.123	3.9153	340.32	3.7958	248.437	3.6771	190.802	3.8056	282.067	3.6958	276.025	3.684	439.17	3.7868	684.136	3.6778	289.4	3.7035	336.305
3.8236	277.424	3.6326	141.722	3.8757	277.781	3.9222	337.641	3.8028	247.559	3.684	191.91	3.8125	284.677	3.7028	273.061	3.691	443.305	3.7938	681.001	3.6847	285.683	3.7104	338.604
3.8306	275.294	3.6396	139.523	3.8826	278.581	3.9292	342.313	3.8097	244.137	3.691	192.655	3.8194	291.12	3.7097	272.297	3.6979	445.675	3.8007	675.882	3.6917	291.812	3.7174	341.044
3.8375	280.86	3.6465	138.145	3.8896	275.989	3.9361	338.115	3.8167	247.869	3.6979	192.899	3.8264	288.35	3.7167	272.083	3.7049	451.057	3.8076	675.149	3.6986	294.848	3.7243	349.484
3.8444	280.072	3.6535	139.059	3.8965	276.231	3.9431	334.001	3.8236	251.284	3.7049	191.461	3.8333	291.041	3.7236	269.765	3.7118	457.978	3.8146	667.252	3.7056	300.426	3.7313	353.161
3.8514	277.789	3.6604	139.35	3.9035	279.802	3.95	335.744	3.8306	248.977	3.7118	189.806	3.8403	289.746	3.7306	266.246	3.7188	459.043	3.8215	669.889	3.7125	298.153	3.7382	357.163
3.8583	277.602	3.6674	138.635	3.9104	278.807	3.9569	334.393	3.8375	246.925	3.7188	190.998	3.8472	290.776	3.7375	261.859	3.7257	462.881	3.8285	663.19	3.7194	307.628	3.7451	358.663
3.8653	271.79	3.6743	136.731	3.9174	278.226	3.9639	328.032	3.8444	249.834	3.7257	190.266	3.8542	293.464	3.7444	258.069	3.7326	468.131	3.8354	660.77	3.7264	306.177	3.7521	363.119
3.8722	274.731	3.6813	139.014	3.9243	277.494	3.9708	333.276	3.8514	247.789	3.7326	194.056	3.8611	290.943	3.7514	254.48	3.7396	469.721	3.8424	655.301	3.7333	309.457	3.759	374.611
3.8792	278.452	3.6882	139.574	3.9313	275.795	3.9778	330.006	3.8583	244.267	3.7396	192.365	3.8681	291.064	3.7583	250.486	3.7465	476.948	3.8493	646.034	3.7403	314.897	3.766	374.232
3.8861	273.903	3.6951	138.032	3.9382	270.729	3.9847	326.322	3.8653	249.07	3.7465	188.802	3.875	291.596	3.7653	251.259	3.7535	486.676	3.8563	645.275	3.7472	318.759	3.7729	382.001
3.8931	277.083	3.7021	135.186	3.9451	272.437	3.9917	328.186	3.8722	247.753	3.7535	190.116	3.8819	291.742	3.7722	246.886	3.7604	481.404	3.8632	633.299	3.7542	318.466	3.7799	380.172
3.9	274.981	3.709	137.431	3.9521	272.959	3.9986	325.647	3.8792	245.268	3.7604	188.476	3.8889	291.991	3.7792	242.812	3.7674	490.292	3.8701	627.953	3.7611	325.784	3.7868	387.965
3.9069	273.327	3.716	136.039	3.959	272.339	4.0056	324.01	3.8861	247.062	3.7674	190.588	3.8958	289.258	3.7861	240.529	3.7743	492.51	3.8771	617.777	3.7681	329.579	3.7938	386.294
3.9139	272.015	3.7229	137.155	3.966	272.633	4.0125	326.136	3.8931	248.235	3.7743	186.523	3.9028	292.387	3.7931	235.428	3.7813	494.051	3.884	612.414	3.775	329.348	3.8007	398.058
3.9208	269.245	3.7299	137.574	3.9729	268.238	4.0194	322.464	3.9	244.699	3.7813	183.688	3.9097	289.9	3.8	231.508	3.7882	498.904	3.891	605.667	3.7819	331.058	3.8076	397.488
3.9278	271.212	3.7368	135.666	3.9799	261.234	4.0264	321.269	3.9069	244.887	3.7882	187.343	3.9167	292.288	3.8069	227.736	3.7951	500.461	3.8979	594.503	3.7889	337.9	3.8146	397.424
3.9347	271.969	3.7438	134.694	3.9868	263.408	4.0333	321.666	3.9139	243.763	3.816	193.71	3.9236	287.4	3.8139	223.832	3.8021	500.101	3.9049	586.889	3.8375	396.137	3.8215	400.746
3.9417	271.306	3.7507	136.695	3.9938	267.09	4.0403	315.449	3.9208	240.492	3.8229	201.357	3.9306	284.383	3.8208	219.817	3.809	509.391	3.9118	582.949	3.8444	409.604	3.8285	405.156
3.9486	269.016	3.7576	135.065	4.0007	258.252	4.0472	315.68	3.9278	243.494	3.8299	204.904	3.9375	283.128	3.8278	219.605	3.816	508.095	3.9188	571.151	3.8514	415.279	3.8354	406.255
3.9556	267.11	3.7646	134.515	4.0076	263.711	4.0542	313.908	3.9347	237.933	3.8368	199.637	3.9444	285.046	3.8347	216.689	3.8229	512.432	3.9257	561.522	3.8583	415.089	3.8424	413.784
3.9625	267.743	3.7715	136.275	4.0146	260.948	4.0611	312.608	3.9417	237.162	3.8438	195.722	3.9514	285.758	3.8417	213.6	3.8299	509.261	3.9326	554.262	3.8653	420.983	3.8493	408.548
3.9694	265.858	3.7785	135.099	4.0215	258.506	4.0681	315.216	3.9486	234.499	3.8507	196.217	3.9583	281.187	3.8486	209.691	3.8368	507.237	3.9396	545.398	3.8722	426.213	3.8563	414.999
3.9764	267.143	3.7854	135.335	4.0285	259.773	4.075	314.639	3.9556	233.148	3.8576	194.148	3.9653	281.667	3.8556	204.199	3.8438	514.353	3.9465	538.029	3.8792	425.664	3.8632	416.109
3.9833	267.276	3.7924	136.773	4.0354	258.099	4.0819	309.655	3.9625	232.684	3.8646	191.515	3.9722	279.65	3.8625	203.026	3.8507	516.003	3.9535	524.575	3.8861	425.954	3.8701	419.514
3.9903	264.46	3.7993	135.59	4.0424	256.138	4.0889	308.22	3.9694	235.891	3.8715	186.889	3.9792	275.59	3.8694	201.55	3.8576	516.809	3.9604	516.218	3.8931	432.347	3.8771	419.254
3.9972	266.927	3.8063	132.276	4.0493	253.693	4.0958	307.847	3.9764	229.803	3.8785	190.577	3.9861	275.3	3.8764	194.057	3.8646	512.797	3.9674	506.525	3.9	430.538	3.884	423.243
4.0042	268.471	3.8132	135.608	4.0563	254.674	4.1028	304.838	3.9833	229.725	3.8854	188.995	3.9931	272.771	3.8833	194.934	3.8715	515.441	3.9743	496.168	3.9069	437.017	3.891	424.792
4.0111	266.077	3.8201	133.788	4.0632	255.617	4.1097	305.601	3.9903	227.27	3.8924	186.33	4	272.331	3.8903	191.63	3.8785	510.488	3.9813	489.383	3.9139	439.704	3.8979	428.876
4.0181	268.252	3.8271	138.373	4.0701	250.353	4.1167	303.936	3.9972	225.366	3.8993	184.396	4.0069	268.292	3.8972	190.293	3.8854	509.607	3.9882	480.235	3.9208	441.925	3.9049	428.495
4.025	261.829	3.834	135.695	4.0771	254.03	4.1236	302.106	4.0042	221.833	3.9063	181.586	4.0139	264.514	3.9042	188.793	3.8924	507.213	3.9951	475.454	3.9278	443.166	3.9118	429.181
4.0319	261.561	3.841	136.7	4.084	253.279	4.1306	298.233	4.0111	221.609	3.9132	177.489	4.0208	261.576	3.9111	183.249	3.8993	508.829	4.0021	458.279	3.9347	446.146	3.9188	432.086
4.0389	265.023	3.8479	136.82	4.091	250.35	4.1375	302.047	4.0181	218.782	3.9201	177.289	4.0278	262.045	3.9181	183.854	3.9063	503.86	4.009	452.162	3.9417	447.255	3.9257	428.674
4.0458	261.31	3.8549	135.669	4.0979	250.437	4.1444	300.456	4.025	214.084	3.9271	175.867	4.0347	256.809	3.925	179.502	3.9132	501.728	4.016	444.275	3.9486	448.512	3.9326	427.551
4.0528	262.604	3.8618	138.896	4.1049	248.727	4.1514	299.988	4.0319	211.843	3.934	171.735	4.0417	257.595	3.9319	176.46	3.9201	496.855	4.0229	438.908	3.9556	450.945	3.9396	418.929
4.0597	259.693	3.8688	137.833	4.1118	248.122	4.1583	294.385	4.0389	211.874	3.941	169.033	4.0486	252.917	3.9389	173.426	3.9271	496.927	4.0299	426.999	3.9625	453.121	3.9465	426.12
4.0667	259.328	3.8757	133.871	4.1188	245.716	4.1653	297.546	4.0458	211.197	3.9479	170.205	4.0556	249.207	3.9458	171.387	3.934	493.647	4.0368	419.658	3.9694	458.106	3.9535	430.432
4.0736	260.286	3.8826	135.43	4.1257	243.4	4.1722	295.278	4.0528	205.692	3.9549	164.443	4.0625	247.555	3.9528	168.16	3.941	493.144	4.0438	409.574	3.9764	453.968	3.9604	429.956
4.0806	257.477	3.8896	137.493	4.1326	239.051	4.1792	295.335	4.0597	204.096	3.9618	162.394	4.0694	244.966	3.9597	167.853	3.9479	486.576	4.0507	401.631	3.9833	457.012	3.9674	425.14
4.0875	257.648	3.8965	135.984	4.1396	240.032	4.1861	293.285	4.0667	206.07	3.9688	160.668	4.0764	244.422	3.9667	166.417	3.9549	483.555	4.0576	391.518	3.9903	456.732	3.9743	422.5
4.0944	261.021	3.9035	136.368	4.1465	243.175	4.1931	292.045	4.0736	199.201	3.9757	156.938	4.0833	238.193	3.9736	165.227	3.9618	476.922	4.0646	385.253	3.9972	461.869	3.9813	422.883
4.1014	259.285	3.9104	137.457	4.1535	235.149	4.2	291.096	4.0806	199.432	3.9826	156.429	4.0903	236.914	3.9806	161.87	3.9688	475.975	4.0715	378.068	4.0042	464.396	3.9882	423.642
4.1083	257.686	3.9174	133.789	4.1604	240.444	4.2069	289.688	4.0875	194.278	3.9896	157.265	4.0972	236.655	3.9875	156.717	3.9757	470.486	4.0785	373.448	4.0111	466.325	3.9951	418.351
4.1153	259.04	3.9243	133.76	4.1674	238.726	4.2139	288.59	4.0944	190.5	3.9965	152.89	4.1042	231.118	3.9944	158.845	3.9826	467.836	4.0854	365.353	4.0181	460.587	4.0021	415.481
4.1222	258.255	3.9313	138.61	4.1743	237.032	4.2208	291.022	4.1014	189.02	4.0035	153.18	4.1111	228.517	4.0014	156.753	3.9896	462.23	4.0924	358.86	4.025	464.899	4.009	418.234
4.1292	256.763	3.9382	136.425	4.1813	238.186	4.2278	285.914	4.1083	189.452	4.0104	149.136	4.1181	226.77	4.0083	156.154	3.9965	456.038	4.0993	356.242	4.0319	463.119	4.016	416.403
4.1361	261.48	3.9451	133.328	4.1882	239.209	4.2347	289.248	4.1153	185.138	4.0174	145.211	4.125	221.913	4.0153	154.704	4.0035	445.891	4.1063	347.24	4.0389	467.587	4.0229	411.43
4.1431	254.289	3.9521	138.693	4.1951	235.426	4.2417	289.656	4.1222	185.217	4.0243	142.374	4.1319	218.981	4.0222	149.287	4.0104	447.564	4.1132	338.447	4.0458	464.323	4.0299	408.969
4.15	261.893	3.959	136.222	4.2021	235.488	4.2486	287.47	4.1292	182.739	4.0313	143.123	4.1389	217.584	4.0292	153.223	4.0174	441.892	4.1201	335.105	4.0528	464.828	4.0368	399.124
4.1569	258.456	3.966	137.847	4.209	232.341	4.2556	288.325	4.1361	181.709	4.0382	138.838	4.1458	211.642	4.0361	152.144	4.0243	436.087	4.1271	325.3	4.0597	466.327	4.0438	406.097
4.1639	255.981	3.9729	135.077	4.216	233.194	4.2625	283.128	4.1431	180.624	4.0451	138.45	4.1528	213.159	4.0431	149.504	4.0313	431.567	4.134	321.204	4.0667	465.071	4.0507	404.793
4.1708	255.283	3.9799	137.179	4.2229	232.142	4.2694	284.574	4.15	176.975	4.0521	136.776	4.1597	208.387	4.05	145.195	4.0382	420.631	4.141	315.586	4.0736	466.05	4.0576	395.776
4.1778	255.676	3.9868	134.478	4.2299	230.417	4.2764	283.473	4.1569	177.216	4.059	136.029	4.1667	205.421	4.0569	147.452	4.0451	416.112	4.1479	309.468	4.0806	462.495	4.0646	399.144
4.1847	256.569	3.9938	138.779	4.2368	231.448	4.2833	281.81	4.1639	173.71	4.066	133.934	4.1736	199.94	4.0639	145.588	4.0521	410.74	4.1549	304.742	4.0875	463.617	4.0715	390.102
4.1917	252.146	4.0007	135.809	4.2438	232.445	4.2903	281.452	4.1708	168.635	4.0729	132.675	4.1806	199.821	4.0708	144.719	4.059	402.812	4.1618	300.91	4.0944	465.245	4.0785	382.545
4.1986	256.094	4.0076	135.51	4.2507	227.762	4.2972	279.468	4.1778	171.622	4.0799	129.552	4.1875	199.137	4.0778	144.781	4.066	402.339	4.1688	296.05	4.1014	464.69	4.0854	384.327
4.2056	253.774	4.0146	132.538	4.2576	230.81	4.3042	283.07	4.1847	167.56	4.0868	130.855	4.1944	195.407	4.0847	148.16	4.0729	391.194	4.1757	294.172	4.1083	456.444	4.0924	380.841
4.2125	255.308	4.0215	136.919	4.2646	230.108	4.3111	279.248	4.1917	163.017	4.0938	130.613	4.2014	191.753	4.0917	143.199	4.0799	387.352	4.1826	284.786	4.1153	453.742	4.0993	374.059
4.2194	257.153	4.0285	138.147	4.2715	225.831	4.3181	280.42	4.1986	163.075	4.1007	126.172	4.2083	189.088	4.0986	144.363	4.0868	380.448	4.1896	285.77	4.1222	461.125	4.1063	373.538
4.2264	253.601	4.0354	139.409	4.2785	229.869	4.325	282.388	4.2056	163.181	4.1076	123.261	4.2153	183.294	4.1056	140.734	4.0938	380.675	4.1965	283.163	4.1292	453.635	4.1132	368.197
4.2333	257.059	4.0424	137.837	4.2854	226.574	4.3319	278.402	4.2125	163.604	4.1146	124.777	4.2222	182.603	4.1125	140.433	4.1007	365.703	4.2035	275.137	4.1361	455.414	4.1201	363.725
4.2403	252.693	4.0493	135.695	4.2924	224.389	4.3389	277.919	4.2194	163.311	4.1215	123.437	4.2292	180.419	4.1194	143.775	4.1076	365.339	4.2104	273.737	4.1431	448.297	4.1271	365.174
4.2472	254.768	4.0563	136.151	4.2993	227.252	4.3458	274.22	4.2264	157.035	4.1285	123.25	4.2361	177.752	4.1264	144.069	4.1146	360.542	4.2174	268.913	4.15	446.911	4.134	358.419
4.2542	256.161	4.0632	135.452	4.3063	228.709	4.3528	278.838	4.2333	156.29	4.1354	123.569	4.2431	177.875	4.1333	144.475	4.1215	353.365	4.2243	268.051	4.1569	442.707	4.141	356.672
4.2611	258.283	4.0701	136.044	4.3132	224.148	4.3597	276.233	4.2403	154.625	4.1424	120.055	4.25	176.879	4.1403	144.158	4.1285	344.359	4.2313	261.79	4.1639	438.89	4.1479	350.781
4.2681	258.132	4.0771	132.769	4.3201	225.626	4.3667	280.94	4.2472	155.984	4.1493	120.16	4.2569	175.064	4.1472	143.123	4.1354	341.452	4.2382	259.536	4.1708	440.4	4.1549	346.981
4.275	260.041	4.084	133.129	4.3271	225.437	4.3736	277.178	4.2542	151.468	4.1563	119.644	4.2639	172.078	4.1542	143.71	4.1424	340.344	4.2451	258.031	4.1778	440.946	4.1618	344.443
4.2819	252.766	4.091	133.476	4.334	223.416	4.3806	278.621	4.2611	151.352	4.1632	116.702	4.2708	169.999	4.1611	143.686	4.1493	333.776	4.2521	254.379	4.1847	434.885	4.1688	342.265
4.2889	258.066	4.0979	133.234	4.341	226.551	4.3875	275.854	4.2681	150.196	4.1701	116.815	4.2778	166.844	4.1681	146.422	4.1563	324.149	4.259	253.328	4.1917	429.829	4.1757	332.426
4.2958	260.17	4.1049	132.841	4.3479	225.107	4.3944	277.77	4.275	148.705	4.1771	120.391	4.2847	165.471	4.175	144.796	4.1632	320.774	4.266	255.791	4.1986	432.293	4.1826	330.809
4.3028	256.864	4.1118	132.934	4.3549	224.603	4.4014	277.077	4.2819	148.145	4.184	115.607	4.2917	166.393	4.1819	147.917	4.1701	316.296	4.2729	252.596	4.2056	426.201	4.1896	322.861
4.3097	254.451	4.1188	134.37	4.3618	222.456	4.4083	277.176	4.2889	145.094	4.191	115.786	4.2986	161.966	4.1889	147.983	4.1771	309.878	4.2799	250.158	4.2125	421.31	4.1965	323.249
4.3167	257.27	4.1257	133.644	4.3688	222.219	4.4153	282.278	4.2958	142.357	4.1979	116.174	4.3056	163.181	4.1958	145.203	4.184	304.223	4.2868	248.758	4.2194	419.699	4.2035	316.745
4.3236	258.368	4.1326	131.759	4.3757	225.685	4.4222	276.516	4.3028	142.137	4.2049	114.014	4.3125	157.462	4.2028	149.397	4.191	300.579	4.2938	246.586	4.2264	419.341	4.2104	315.23
4.3306	255.956	4.1396	132.779	4.3826	221.605	4.4292	275.614	4.3097	141.435	4.2118	112.915	4.3194	157.619	4.2097	149.323	4.1979	298.101	4.3007	249.236	4.2333	410.41	4.2174	309.185
4.3375	257.589	4.1465	132.325	4.3896	227.446	4.4361	275.506	4.3167	137.95	4.2188	115.136	4.3264	156.829	4.2167	150.285	4.2049	291.896	4.3076	245.088	4.2403	410.916	4.2243	304.906
4.3444	256.634	4.1535	132.054	4.3965	228.885	4.4431	282.265	4.3236	142.026	4.2257	114.823	4.3333	157.971	4.2236	149.823	4.2118	286.052	4.3146	244.577	4.2472	409.071	4.2313	301.492
4.3514	262.488	4.1604	134.183	4.4035	226.819	4.45	274.944	4.3306	140.729	4.2326	116.178	4.3403	155.751	4.2306	154.36	4.2188	285.338	4.3215	247.123	4.2542	401.219	4.2382	297.802
4.3583	258.903	4.1674	131.975	4.4104	226.784	4.4569	273.038	4.3375	138.43	4.2396	114.682	4.3472	153.655	4.2375	155.341	4.2257	280.148	4.3285	246.01	4.2611	392.839	4.2451	292.525
4.3653	255.214	4.1743	128.301	4.4174	225.378	4.4639	275.443	4.3444	138.579	4.2465	115.673	4.3542	151.741	4.2444	157.049	4.2326	274.437	4.3354	250.49	4.2681	389.007	4.2521	288.587
4.3722	256.374	4.1813	131.701	4.4243	225.701	4.4708	277.676	4.3514	139.536	4.2535	112.335	4.3611	152.253	4.2514	161.049	4.2396	273.521	4.3424	248.634	4.275	394.065	4.259	285.605
4.3792	258.379	4.1882	128.917	4.4313	224.381	4.4778	278.36	4.3583	138.205	4.2604	113.339	4.3681	154.539	4.2583	160.555	4.2465	266.24	4.3493	251.127	4.2819	386.176	4.266	287.188
4.3861	260.941	4.1951	128.513	4.4451	236.319	4.4847	277.25	4.3653	139.472	4.2674	114.324	4.375	147.169	4.2653	159.085	4.2535	266.514	4.3563	248.747	4.2889	382.972	4.2729	279.65
4.3931	258.894	4.2021	129.392	4.4521	235.009	4.4917	275.635	4.3722	135.846	4.2743	114.869	4.3819	148.658	4.2722	159.854	4.2604	261.603	4.3632	250.058	4.2958	377.25	4.2799	274.8
4.4	259.447	4.209	130.684	4.459	241.063	4.4986	277.698	4.3792	141.964	4.2813	115.817	4.3889	148.802	4.2792	163.849	4.2674	255.496	4.3701	250.822	4.3028	374.388	4.2868	271.855
4.4069	258.638	4.216	128.931	4.466	237.561	4.5056	278.978	4.3861	138.878	4.2882	115.287	4.3958	147.149	4.2861	167.353	4.2743	256.209	4.3771	253.205	4.3097	368.845	4.2938	271.13
4.4139	260.659	4.2229	128.253	4.4729	243.145	4.5125	274.418	4.3931	136.111	4.2951	116.239	4.4028	148.359	4.2931	167.349	4.2813	248.552	4.384	255.47	4.3167	364.334	4.3007	267.05
4.4208	255.733	4.2299	129.638	4.4799	240.826	4.5194	282.493	4.4	138.206	4.3021	116.019	4.4097	149.353	4.3	167.915	4.2882	246.336	4.391	260.105	4.3236	354.961	4.3076	262.31
4.4278	260.876	4.2368	127.803	4.4868	247.122	4.5264	277.554	4.4069	138.666	4.309	114.519	4.4167	148.888	4.3069	173.634	4.2951	244.67	4.3979	256.95	4.3306	358.069	4.3146	260.66
4.4347	262.493	4.2438	126.19	4.4938	242.443	4.5333	279.682	4.4139	137.456	4.316	116.284	4.4236	146.814	4.3139	173.706	4.3021	240.017	4.4049	263.77	4.3375	349.927	4.3215	259.434
4.4417	256.628	4.2507	126.912	4.5007	246.841	4.5403	278.978	4.4208	137.773	4.3229	115.702	4.4306	148.888	4.3208	175.295	4.309	239.967	4.4118	266.515	4.3444	345.982	4.3285	255.035
4.4486	264.118	4.2576	126.378	4.5076	246.786	4.5472	282.148	4.4278	138.468	4.3299	117.984	4.4375	148.014	4.3278	176.183	4.316	235.999	4.4188	267.287	4.3514	341.793	4.3354	251.284
4.4556	259.13	4.2646	128.026	4.5146	245.464	4.5542	279.181	4.4347	138.587	4.3368	116.479	4.4444	148.664	4.3347	177.337	4.3229	231.849	4.4257	271.851	4.3583	341.122	4.3424	248.264
4.4625	259.105	4.2715	124.162	4.5215	249.163	4.5611	279.077	4.4417	140.837	4.3438	116.392	4.4514	148.669	4.3417	182.809	4.3299	231.563	4.4326	278.566	4.3653	334.303	4.3493	247.364
4.4694	263.352	4.2785	125.48	4.5285	247.58	4.5681	286.023	4.4486	140.529	4.3507	120.772	4.4583	144.651	4.3486	181.759	4.3368	228.002	4.4396	280.035	4.3722	333.679	4.3563	241.869
4.4764	261.957	4.2854	121.849	4.5354	249.09	4.575	284.381	4.4556	140.697	4.3576	119.022	4.4653	148.424	4.3556	186.913	4.3438	226.585	4.4465	284.165	4.3792	320.238	4.3632	244.685
4.4833	265.095	4.2924	125.382	4.5424	252.287	4.5819	278.519	4.4625	137.481	4.3646	121.179	4.4722	145.711	4.3625	183.809	4.3507	222.924	4.4535	285.9	4.3861	321.621	4.3701	242.15
4.4903	266.753	4.2993	126.349	4.5493	249.328	4.5889	282.941	4.4694	143.106	4.3715	121.481	4.4792	151.034	4.3694	190.617	4.3576	223.584	4.4604	292.786	4.3931	314.34	4.3771	238.911
4.4972	265.813	4.3063	124.228	4.5563	248.7	4.5958	283.257	4.4764	141.478	4.3785	120.758	4.4861	148.82	4.3764	191.839	4.3646	224.332	4.4674	293.1	4.4	310.298	4.384	239.975
4.5042	264.774	4.3132	125.714	4.5632	252.694	4.6028	281.125	4.4833	141.182	4.3854	122.073	4.4931	148.08	4.3833	189.888	4.3715	221.395	4.4743	301.576	4.4069	309.356	4.391	235.063
4.5111	264.184	4.3201	123.507	4.5701	251.666	4.6097	283.142	4.4903	142.931	4.3924	124.842	4.5	149.725	4.3903	193.743	4.3785	222.936	4.4813	304.31	4.4139	302.692	4.3979	234.884
4.5181	264.017	4.3271	122.688	4.5771	247.949	4.6167	287.607	4.4972	145.526	4.3993	125.778	4.5069	151.305	4.3972	197.871	4.3854	217.325	4.4882	304.422	4.4208	298.669	4.4049	233.529
4.525	264.46	4.334	123.41	4.584	248.884	4.6236	287.788	4.5042	143.35	4.4063	124.327	4.5139	149.578	4.4042	196.638	4.3924	221.193	4.4951	311.981	4.4278	294.263	4.4118	229.864
4.5319	263.86	4.341	122.555	4.591	248.974	4.6306	285.229	4.5111	144.957	4.4132	126.887	4.5208	152.662	4.4111	201.639	4.3993	219.102	4.5021	318.843	4.4347	295.601	4.4188	229.126
4.5389	267.344	4.3479	123.132	4.5979	249.523	4.6375	286.501	4.5181	145.363	4.4201	125.831	4.5278	155.186	4.4181	202.788	4.4063	215.51	4.509	321.738	4.4417	288.787	4.4257	231.082
4.5458	271.191	4.3549	122.973	4.6049	250.462	4.6444	283.344	4.525	149.473	4.4271	130.789	4.5347	152.558	4.425	203.688	4.4132	218.321	4.516	325.622	4.4486	284.871	4.4326	227.144
4.5528	270.338	4.3618	124.748	4.6118	248.817	4.6514	287.702	4.5319	146.383	4.434	129.74	4.5417	155.503	4.4319	210.141	4.4201	215.858	4.5229	334.683	4.4556	283.041	4.4396	227.223
4.5597	266.135	4.3688	125.909	4.6188	245.94	4.6583	288.472	4.5389	148.921	4.441	130.503	4.5486	157.228	4.4389	207.362	4.4271	219.143	4.5299	337.66	4.4625	279.742	4.4465	226.869
4.5667	266.615	4.3757	120.854	4.6257	246.318	4.6653	286.671	4.5458	147.524	4.4479	130.926	4.5556	158.039	4.4458	210.351	4.434	216.245	4.5368	348.175	4.4694	274.169	4.4535	230.729
4.5736	262.539	4.3826	125.674	4.6326	245.348	4.6722	285.303	4.5528	150.938	4.4549	133.946	4.5625	160.64	4.4528	210.04	4.441	216.95	4.5438	352.135	4.4764	274.875	4.4604	223.661
4.5806	269.485	4.3896	122.281	4.6396	248.866	4.6792	285.57	4.5597	153.413	4.4618	134.085	4.5694	161.611	4.4597	214.828	4.4479	218.207	4.5507	352.29	4.4833	270.568	4.4674	228.971
4.5875	265.875	4.3965	124.416	4.6465	244.939	4.6861	285.72	4.5667	153.934	4.4688	135.444	4.5764	162.446	4.4667	213.098	4.4549	218.525	4.5576	362.771	4.4903	268.894	4.4743	225.917
4.5944	268.348	4.4035	120.319	4.6535	248.536	4.6931	288.256	4.5736	153.288	4.4757	134.943	4.5833	164.287	4.4736	217.778	4.4618	221.704	4.5646	360.919	4.4972	264.846	4.4813	226.163
4.6014	269.289	4.4104	120.579	4.6604	247.963	4.7	287.578	4.5806	154.918	4.4826	137.479	4.5903	165.51	4.4806	215.017	4.4688	221.134	4.5715	368.906	4.5042	263.641	4.4882	228.968
4.6083	271.613	4.4174	121.661	4.6674	245.695	4.7069	287.008	4.5875	154.633	4.4896	139.475	4.5972	167.824	4.4875	219.436	4.4757	224.413	4.5785	375.018	4.5111	261.817	4.4951	229.263
4.6153	268.232	4.4243	118.789	4.6743	245.745	4.7139	286.668	4.5944	156.891	4.4965	137.392	4.6042	170.667	4.4944	221.132	4.4826	224.239	4.5854	381.656	4.5181	258.723	4.5021	225.81
4.6222	265.746	4.4313	120.694	4.6813	243.325	4.7208	285.937	4.6014	159.253	4.5035	138.82	4.6111	168.53	4.5014	221.413	4.4896	225.449	4.5924	384.485	4.525	253.45	4.509	231.33
4.6292	268.517	4.4382	120.376	4.6882	245.283	4.7278	289.451	4.6083	162.282	4.5104	139.059	4.6181	171.641	4.5083	219.306	4.4965	223.349	4.5993	391.187	4.5319	257.303	4.516	228.62
4.6361	269.307	4.4451	120.969	4.6951	250.49	4.7347	292.426	4.6153	162.447	4.5174	141.612	4.625	175.271	4.5153	222.467	4.5035	231.589	4.6063	392.999	4.5389	254.054	4.5229	229.428
4.6431	268.773	4.4521	123.406	4.7021	248.526	4.7417	289.992	4.6222	163.795	4.5243	142.748	4.6319	177.58	4.5222	222.355	4.5104	230.648	4.6132	396.234	4.5458	252.597	4.5299	229.658
4.65	267.662	4.459	123.28	4.709	245.789	4.7486	290.373	4.6292	163.962	4.5313	143.499	4.6389	180.015	4.5292	223.677	4.5174	231.513	4.6201	407.716	4.5528	250.216	4.5368	229.537
4.6569	272.545	4.466	122.641	4.716	252.236	4.7556	292.751	4.6361	166.611	4.5382	142.719	4.6458	181.378	4.5361	225.144	4.5243	236.452	4.6271	408.682	4.5597	252.305	4.5438	231.155
4.6639	263.153	4.4729	123.497	4.7229	250.05	4.7625	290.358	4.6431	168.093	4.5451	146.005	4.6528	182.583	4.5431	225.518	4.5313	235.661	4.634	411.523	4.5667	250.54	4.5507	233.93
4.6708	266.408	4.4799	120.55	4.7299	249.805	4.7694	291.828	4.65	167.224	4.5521	148.436	4.6597	184.703	4.55	226.419	4.5382	239.593	4.641	413.791	4.5736	243.778	4.5576	238.232
4.6778	271.89	4.4868	119.568	4.7368	248.857	4.7764	290.459	4.6569	168.6	4.559	149.893	4.6667	183.149	4.5569	224.343	4.5451	245.441	4.6479	421.225	4.5806	247.825	4.5646	239.413
4.6847	271.681	4.4938	122.194	4.7438	251.271	4.7833	290.619	4.6639	169.605	4.566	149.837	4.6736	183.85	4.5639	224.207	4.5521	245.672	4.6549	425.24	4.5875	242.538	4.5715	236.551
4.6917	272.224	4.5007	120.203	4.7507	250.902	4.7903	291.706	4.6708	172.121	4.5729	151.132	4.6806	190.425	4.5708	226.297	4.559	250.223	4.6618	429.54	4.5944	243.49	4.5785	239.322
4.6986	272.264	4.5076	120.391	4.7576	253.525	4.7972	292.527	4.6778	174.112	4.5799	150.169	4.6875	189.884	4.5778	225.217	4.566	252.55	4.6688	433.721	4.6014	245.671	4.5854	243.551
4.7056	271.09	4.5146	117.747	4.7646	255.086	4.8042	294.391	4.6847	174.872	4.5868	152.186	4.6944	191.245	4.5847	226.264	4.5729	257.563	4.6757	434.662	4.6083	242.615	4.5924	247.458
4.7125	271.767	4.5215	120.665	4.7715	254.205	4.8111	287.134	4.6917	179.923	4.5938	152.256	4.7014	195.532	4.5917	223.862	4.5799	263.497	4.6826	435.092	4.6153	245.73	4.5993	248.61
4.7194	267.742	4.5285	118.977	4.7785	257.643	4.8181	289.001	4.6986	179.955	4.6007	157.821	4.7083	197.537	4.5986	224.461	4.5868	261.911	4.6896	443.335	4.6222	243.762	4.6063	250.36
4.7264	269.721	4.5354	121.963	4.7854	250.505	4.825	287.867	4.7056	181.4	4.6076	152.706	4.7153	195.719	4.6056	228.082	4.5938	267.137	4.6965	443.622	4.6292	242.244	4.6132	250.67
4.7333	271.723	4.5424	121.688	4.7924	254.356	4.8319	291.109	4.7125	183.073	4.6146	156.649	4.7222	197.822	4.6125	223.869	4.6007	270.345	4.7035	446.789	4.6361	241.876	4.6201	255.121
4.7403	268.932	4.5493	120.926	4.7993	250.498	4.8389	288.655	4.7194	185.458	4.6215	156.457	4.7292	202.821	4.6194	223.752	4.6076	276.113	4.7104	447.01	4.6431	243.712	4.6549	267.486
4.7472	270.035	4.5563	118.678	4.8063	257.729	4.8458	287.348	4.7264	186.011	4.6285	156.261	4.7361	199.968	4.6264	225.545	4.6146	278.97	4.7174	450.402	4.65	242.934	4.6618	271.144
4.7542	270.547	4.5632	121.094	4.8132	251.495	4.8528	289.678	4.7333	186.616	4.6354	159.441	4.7431	204.131	4.6333	220.239	4.6215	282.301	4.7243	447.567	4.6569	244.187	4.6688	270.251
4.7611	271.947	4.5701	119.221	4.8201	253.556	4.8597	291.607	4.7403	190.488	4.6424	160.295	4.75	206.984	4.6403	224.012	4.6285	285.896	4.7313	450.794	4.6639	242.021	4.6757	273.628
4.7681	268.7	4.5771	117.981	4.8271	254.999	4.8667	288.943	4.7472	194.028	4.6493	157.881	4.7569	205.911	4.6472	221.097	4.6354	292.432	4.7382	445.786	4.6708	245.751	4.6826	276.083
4.775	269.353	4.584	118.245	4.834	254.71	4.8736	290.85	4.7542	196.151	4.6563	160.396	4.7639	206.047	4.6542	221.422	4.6424	288.348	4.7451	445.283	4.6778	246.218	4.6896	280.953
4.7819	271.767	4.591	122.212	4.841	256.054	4.8806	291.455	4.7611	194.749	4.6632	160.492	4.7708	213.07	4.6611	218.264	4.6493	300.405	4.7521	450.135	4.6847	248.077	4.6965	283.315
4.7889	267.508	4.5979	116.755	4.8479	252.899	4.8875	288.688	4.7681	196.267	4.6701	162.859	4.7778	211.218	4.6681	218.214	4.6563	303.823	4.759	454.261	4.6917	248.667	4.7035	284.914
4.7958	271.627	4.6049	120.972	4.8549	256.743	4.8944	286.93	4.775	198.087	4.6771	161.633	4.7847	214.806	4.675	219.2	4.6632	308.276	4.766	452.651	4.6986	248.401	4.7104	284.936
4.8028	270.162	4.6118	119.68	4.8618	255.548	4.9014	295.212	4.7819	197.203	4.684	162.531	4.7917	211.608	4.6819	220.367	4.6701	313.498	4.7729	457.8	4.7056	250.519	4.7174	293.115
4.8097	264.217	4.6188	119.175	4.8688	253.65	4.9083	292.973	4.7889	202.325	4.691	161.048	4.7986	213.105	4.6889	215.327	4.6771	317.117	4.7799	453.958	4.7125	249.532	4.7243	294.91
4.8167	267.915	4.6257	117.586	4.8757	257.79	4.9153	284.589	4.7958	201.596	4.6979	162.182	4.8056	217.255	4.6958	213.051	4.684	323.153	4.7868	451.928	4.7194	254.595	4.7313	301.708
4.8236	270.37	4.6326	118.829	4.8826	254.371	4.9222	286.109	4.8028	199.893	4.7049	160.468	4.8125	216.838	4.7028	213.164	4.691	323.923	4.7938	450.154	4.7264	253.904	4.7382	302.679
4.8306	270.043	4.6396	120.092	4.8896	254.637	4.9292	285.842	4.8097	205.01	4.7118	165.112	4.8194	217.846	4.7097	209.845	4.6979	330.602	4.8007	446.669	4.7333	258.305	4.7451	307.83
4.8375	267.126	4.6465	118.34	4.8965	258.451	4.9361	285.62	4.8167	204.289	4.7188	160.05	4.8264	215.933	4.7167	208.565	4.7049	336.099	4.8076	445.185	4.7403	260.403	4.7521	309.717
4.8444	270.106	4.6535	118.889	4.9035	256.816	4.9431	285.332	4.8236	208.133	4.7257	167.556	4.8333	217.072	4.7236	210.707	4.7118	336.2	4.8146	447.341	4.7472	262.866	4.759	310.725
4.8514	269.203	4.6604	119.544	4.9104	255.223	4.95	285.035	4.8306	205.441	4.7326	164.621	4.8403	220.571	4.7306	206.793	4.7188	345.124	4.8215	442.261	4.7542	262.16	4.766	315.057
4.8583	265.587	4.6674	118.623	4.9174	256.628	4.9569	285.994	4.8375	207.176	4.7396	163.18	4.8472	219.94	4.7375	201.665	4.7257	347.917	4.8285	445.258	4.7611	269.145	4.7729	314.288
4.8653	266.826	4.6743	118.137	4.9243	250.743	4.9639	282.157	4.8444	209.44	4.7465	164.597	4.8542	220.291	4.7444	201.924	4.7326	354.344	4.8354	441.855	4.7681	268.52	4.7799	321.28
4.8722	263.714	4.6813	120.272	4.9313	252.048	4.9708	285.677	4.8514	208.582	4.7535	164.674	4.8611	222.366	4.7514	199.507	4.7396	357.521	4.8424	435.35	4.775	272.426	4.7868	321.102
4.8792	264.141	4.6882	119.031	4.9382	252.207	4.9778	282.99	4.8583	208.563	4.7604	165.101	4.8681	221.908	4.7583	197.834	4.7465	358.445	4.8493	435.562	4.7819	268.929	4.7938	325.419
4.8861	262.034	4.6951	120.29	4.9451	251.37	4.9847	285.36	4.8653	206.393	4.7674	163.786	4.875	221.721	4.7653	198.044	4.7535	367.15	4.8563	426.695	4.7889	281.954	4.8007	326.448
4.8931	264.435	4.7021	119.409	4.9521	248.26	4.9917	284.05	4.8722	211.008	4.7743	165.097	4.8819	225.442	4.7722	197.603	4.7604	368.656	4.8632	423.423	4.7958	278.777	4.8076	331.922
4.9	264.147	4.709	121.186	4.959	249.816	4.9986	279.338	4.8792	211.203	4.7813	165.874	4.8889	228.517	4.7792	192.374	4.7674	370.607	4.8701	417.772	4.8028	286.095	4.8146	335.974
4.9069	265.307	4.716	118.396	4.966	248.743	5.0056	280.406	4.8861	208.864	4.7882	164.564	4.8958	226.619	4.7861	192.023	4.7743	374.914	4.8771	415.278	4.8097	284.827	4.8215	336.262
4.9139	260.315	4.7229	118.292	4.9729	249.848	5.0125	278.682	4.8931	212.01	4.7951	165.068	4.9028	226.098	4.7931	188.544	4.7813	375.684	4.884	413.646	4.8167	290.431	4.8285	335.941
4.9208	267.648	4.7299	119.179	4.9799	248.832	5.0194	281.471	4.9	209.462	4.8021	162.988	4.9097	224.703	4.8	191.476	4.7882	383.136	4.891	408.897	4.8236	291.411	4.8354	341.937
4.9278	258.845	4.7368	119.255	4.9868	248.377	5.0264	278.62	4.9069	209.16	4.809	163.209	4.9167	227.829	4.8069	186.394	4.7951	382.274	4.8979	400.787	4.8306	295.25	4.8424	337.179
4.9347	265.883	4.7438	117.048	4.9938	247.742	5.0333	274.111	4.9139	206.565	4.816	161.749	4.9236	228.07	4.8139	184.288	4.8021	386.899	4.9049	398.413	4.8375	296.125	4.8493	341.12
4.9417	264.114	4.7507	116.995	5.0007	242.275	5.0403	276.113	4.9208	213.913	4.8229	164.06	4.9306	228.625	4.8208	183.155	4.809	389.738	4.9118	394.088	4.8861	349.139	4.8563	343.274
4.9486	263.729	4.7576	116.901	5.0076	242.784	5.0472	277.41	4.9278	209.216	4.8299	161.661	4.9375	226.086	4.8278	178.834	4.816	399.435	4.9188	391.355	4.8931	362.323	4.8632	339.704
4.9556	259.392	4.7646	120.788	5.0146	243.701	5.0542	272.704	4.9347	207.536	4.8368	159.835	4.9444	227.633	4.8347	176.266	4.8229	397.001	4.9257	384.999	4.9	368.225	4.8701	344.138
4.9625	259.499	4.7715	118.746	5.0215	244.93	5.0611	274.529	4.9417	211.074	4.8438	157.741	4.9514	228.306	4.8417	177.422	4.8299	398.643	4.9326	379.894	4.9069	371.676	4.8771	350.863
4.9694	261.503	4.7785	119.131	5.0285	240.58	5.0681	271.786	4.9486	206.119	4.8507	160.915	4.9583	228.632	4.8486	174.714	4.8368	395.961	4.9396	376.125	4.9139	376.869	4.884	348.114
4.9764	261.508	4.7854	117.67	5.0354	242.693	5.075	269.621	4.9556	207.841	4.8576	158.504	4.9653	229.544	4.8556	173.072	4.8438	399.127	4.9465	373.824	4.9208	375.763	4.891	354.972
4.9833	258.914	4.7924	118.65	5.0424	240.725	5.0819	267.968	4.9625	208.567	4.8646	156.419	4.9722	227.696	4.8625	170.479	4.8507	399.646	4.9535	364.874	4.9278	376.428	4.8979	349.843
4.9903	257.512	4.7993	118.13	5.0493	243.918	5.0889	269.599	4.9694	207.507	4.8715	158.283	4.9792	225.107	4.8694	168.314	4.8576	403.093	4.9604	359.908	4.9347	378.867	4.9049	354.9
4.9972	256.899	4.8063	115.887	5.0563	236.771	5.0958	264.91	4.9764	207.363	4.8785	157.17	4.9861	225.142	4.8764	170.806	4.8646	403.8	4.9674	351.469	4.9417	378.166	4.9118	351.082
5.0042	259.378	4.8132	120.196	5.0632	234.507	5.1028	266.896	4.9833	209.057	4.8854	155.46	4.9931	224.605	4.8833	162.585	4.8715	404.025	4.9743	351.677	4.9486	381.288	4.9188	355.778
5.0111	258.217	4.8201	119.103	5.0701	239.223	5.1097	262.304	4.9903	208.351	4.8924	154.259	5	225.858	4.8903	162.486	4.8785	406.414	4.9813	343.646	4.9556	383.845	4.9257	354.05
5.0181	257.115	4.8271	116.221	5.0771	234.592	5.1167	264.947	4.9972	203.396	4.8993	156.76	5.0069	227.257	4.8972	160.074	4.8854	406.909	4.9882	343.986	4.9625	390.779	4.9326	348.351
5.025	256.931	4.834	116.997	5.084	235.191	5.1236	266.694	5.0042	203.438	4.9063	153.716	5.0139	223.181	4.9042	158.523	4.8924	404.253	4.9951	336.928	4.9694	388.748	4.9396	351.356
5.0319	255.322	4.841	115.215	5.091	231.766	5.1306	260.833	5.0111	199.342	4.9132	152.985	5.0208	221.164	4.9111	157.443	4.8993	402.699	5.0021	332.492	4.9764	388.593	4.9465	349.674
5.0389	257.089	4.8479	115.947	5.0979	235.258	5.1375	262.315	5.0181	202.96	4.9201	150.89	5.0278	222.021	4.9181	154.105	4.9063	408.092	5.009	324.726	4.9833	383.045	4.9535	345.05
5.0458	254.351	4.8549	115.298	5.1049	232.473	5.1444	261.186	5.025	198.537	4.9271	157.094	5.0347	220.497	4.925	156.952	4.9132	408.681	5.016	312.761	4.9903	396.736	4.9604	347.285
5.0528	250.555	4.8618	113.131	5.1118	231.734	5.1514	259.233	5.0319	200.081	4.934	151.209	5.0417	220.281	4.9319	153.769	4.9201	407.683	5.0229	313.636	4.9972	393.592	4.9674	344.45
5.0597	255.387	4.8688	117.603	5.1188	230.136	5.1583	257.721	5.0389	199.21	4.941	150.896	5.0486	217.426	4.9389	152.458	4.9271	406.848	5.0299	306.697	5.0042	391.416	4.9743	344.513
5.0667	252.91	4.8757	117.871	5.1257	227.465	5.1653	258.337	5.0458	196.704	4.9479	150.673	5.0556	218.926	4.9458	152.731	4.934	407.745	5.0368	302.728	5.0111	392.006	4.9813	341.505
5.0736	254.495	4.8826	116.057	5.1326	231.236	5.1722	259.484	5.0528	197.479	4.9549	147.113	5.0625	214.151	4.9528	148.966	4.941	404.604	5.0438	298.303	5.0181	396.433	4.9882	341.218
5.0806	252.42	4.8896	113.543	5.1396	227.643	5.1792	256.231	5.0597	192.955	4.9618	147.419	5.0694	214.407	4.9597	148.453	4.9479	400.02	5.0507	296.656	5.025	393.717	4.9951	336.987
5.0875	256.209	4.8965	113.72	5.1465	224.264	5.1861	260.005	5.0667	193.402	4.9688	145.652	5.0764	214.706	4.9667	147.336	4.9549	399.718	5.0576	288.096	5.0319	397.513	5.0021	333.693
5.0944	257.036	4.9035	116.187	5.1535	222.591	5.1931	256.582	5.0736	190.211	4.9757	144.628	5.0833	214.806	4.9736	144.652	4.9618	401.924	5.0646	284.206	5.0389	396.339	5.009	334.577
5.1014	249.899	4.9104	116.34	5.1604	224.101	5.2	253.822	5.0806	189.392	4.9826	141.534	5.0903	208.23	4.9806	142.364	4.9688	399.413	5.0715	277.28	5.0458	395.705	5.016	332.402
5.1083	253.533	4.9174	114.198	5.1674	225.579	5.2069	254.602	5.0875	189.005	4.9896	140.223	5.0972	205.427	4.9875	139.74	4.9757	395.266	5.0785	276.336	5.0528	397.923	5.0229	323.436
5.1153	251.405	4.9243	115.219	5.1743	221.583	5.2139	250.18	5.0944	188.229	4.9965	142.21	5.1042	210.896	4.9944	139.665	4.9826	397.831	5.0854	268.96	5.0597	399.988	5.0299	329.747
5.1222	249.294	4.9313	111.546	5.1813	223.201	5.2208	254.372	5.1014	185.455	5.0035	140.088	5.1111	204.532	5.0014	138.124	4.9896	392.156	5.0924	266.43	5.0667	394.747	5.0368	324.493
5.1292	250.912	4.9382	116.293	5.1882	222.256	5.2278	252.435	5.1083	182.952	5.0104	139.125	5.1181	209.235	5.0083	140.701	4.9965	390.596	5.0993	263.893	5.0736	401.497	5.0438	324.224
5.1361	249.373	4.9451	112.549	5.1951	223.892	5.2347	250.519	5.1153	180.52	5.0174	138.689	5.125	201.198	5.0153	136.887	5.0035	391.658	5.1063	255.237	5.0806	398.375	5.0507	318.702
5.1431	249.34	4.9521	113.799	5.2021	224.742	5.2417	250.843	5.1222	181.015	5.0243	138.484	5.1319	200.602	5.0222	139.077	5.0104	384.265	5.1132	251.725	5.0875	397.909	5.0576	314.681
5.15	250.245	4.959	116.23	5.209	220.762	5.2486	253.702	5.1292	179.67	5.0313	135.048	5.1389	200.323	5.0292	136.179	5.0174	387.16	5.1201	248.149	5.0944	395.503	5.0646	306.634
5.1569	251.642	4.966	112.156	5.216	220.136	5.2556	249.683	5.1361	174.8	5.0382	132.192	5.1458	196.137	5.0361	137.219	5.0243	382.162	5.1271	246.581	5.1014	401.043	5.0715	311.565
5.1639	245.11	4.9729	113.274	5.2229	217.681	5.2625	253.061	5.1431	174.877	5.0451	132.497	5.1528	196.641	5.0431	132.379	5.0313	376.005	5.134	244.691	5.1083	397.366	5.0785	305.391
5.1708	250.778	4.9799	110.465	5.2299	214.556	5.2694	250.944	5.15	175.479	5.0521	131.136	5.1597	195.858	5.05	135.351	5.0382	379.97	5.141	237.766	5.1153	394.35	5.0854	300.185
5.1778	250.972	4.9868	112.633	5.2368	215.599	5.2764	249.244	5.1569	173.533	5.059	134.619	5.1667	191.024	5.0569	131.367	5.0451	377.859	5.1479	236.02	5.1222	396.361	5.0924	304.036
5.1847	249.798	4.9938	110.712	5.2438	214.905	5.2833	249.863	5.1639	170.311	5.066	131.061	5.1736	192.441	5.0639	132.569	5.0521	373.597	5.1549	233.683	5.1292	394.697	5.0993	297.506
5.1917	252.002	5.0007	109.916	5.2507	210.926	5.2903	245.391	5.1708	168.405	5.0729	128.282	5.1806	185.879	5.0708	131.806	5.059	368.724	5.1618	224.778	5.1361	393.71	5.1063	292.963
5.1986	252.463	5.0076	109.204	5.2576	214.733	5.2972	245.103	5.1778	167.477	5.0799	128.736	5.1875	188.258	5.0778	132.713	5.066	365.992	5.1688	223.498	5.1431	388.775	5.1132	291.285
5.2056	246.178	5.0146	110.712	5.2646	211.106	5.3042	246.161	5.1847	165.989	5.0868	125.434	5.1944	182.796	5.0847	129.336	5.0729	358.645	5.1757	221.848	5.15	395.353	5.1201	284.128
5.2125	249.95	5.0215	109.255	5.2715	216.301	5.3111	246.111	5.1917	163.047	5.0938	128.63	5.2014	182.938	5.0917	129.469	5.0799	360.225	5.1826	216.58	5.1569	388.806	5.1271	282.572
5.2194	247.342	5.0285	109.739	5.2785	211.996	5.3181	243.691	5.1986	158.802	5.1007	124.049	5.2083	184.014	5.0986	131.515	5.0868	354.684	5.1896	216.669	5.1639	391.95	5.134	275.743
5.2264	245.296	5.0354	109.983	5.2854	211.294	5.325	245.606	5.2056	159.133	5.1076	123.311	5.2153	178.732	5.1056	130.373	5.0938	354.933	5.1965	211.415	5.1708	386.06	5.141	273.741
5.2333	248.364	5.0424	110.528	5.2924	211.706	5.3319	247.616	5.2125	159.743	5.1146	119.842	5.2222	177.61	5.1125	129.235	5.1007	348.738	5.2035	212.302	5.1778	392.245	5.1479	268.983
5.2403	247.591	5.0493	109.529	5.2993	209.342	5.3389	244.959	5.2194	159.182	5.1215	119.007	5.2292	178.319	5.1194	130.017	5.1076	344.208	5.2104	208.203	5.1847	386.107	5.1549	266.407
5.2472	247.743	5.0563	108.442	5.3063	209.593	5.3458	244.948	5.2264	156.203	5.1285	121.805	5.2361	176.346	5.1264	131.979	5.1146	337.655	5.2174	203.99	5.1917	386.491	5.1618	261.785
5.2542	245.007	5.0632	108.479	5.3132	207.423	5.3528	244.72	5.2333	154.115	5.1354	117.941	5.2431	172.783	5.1333	130.426	5.1215	337.828	5.2243	204.611	5.1986	380.437	5.1688	254.136
5.2611	244.282	5.0701	108.07	5.3201	210.081	5.3597	244.08	5.2403	155.234	5.1424	117.675	5.25	168.928	5.1403	130.607	5.1285	336.267	5.2313	204.517	5.2056	380.49	5.1757	256.31
5.2681	247.267	5.0771	106.44	5.3271	207.756	5.3667	241.81	5.2472	152.962	5.1493	117.499	5.2569	167.623	5.1472	130.509	5.1354	330.438	5.2382	202.937	5.2125	381.62	5.1826	254.74
5.275	246.571	5.084	106.423	5.334	206.165	5.3736	238.225	5.2542	149.919	5.1563	117.906	5.2639	166.244	5.1542	129.336	5.1424	325.372	5.2451	197.796	5.2194	382.444	5.1896	249.093
5.2819	248.413	5.091	105.009	5.341	211.939	5.3806	240.883	5.2611	151.175	5.1632	114.527	5.2708	167.195	5.1611	129.595	5.1493	323.233	5.2521	197.86	5.2264	370.543	5.1965	241.176
5.2889	249.812	5.0979	105.358	5.3479	208.55	5.3875	245.434	5.2681	147.049	5.1701	115.475	5.2778	164.717	5.1681	131.05	5.1563	318.091	5.259	198.554	5.2333	369.655	5.2035	236.398
5.2958	247.357	5.1049	106.117	5.3549	207.343	5.3944	240.901	5.275	146.117	5.1771	113.043	5.2847	162.811	5.175	131.113	5.1632	312.853	5.266	193.21	5.2403	371.384	5.2104	234.444
5.3028	246.553	5.1118	105.218	5.3618	207.64	5.4014	235.813	5.2819	146.386	5.184	114.083	5.2917	159.728	5.1819	133.186	5.1701	312.45	5.2729	192.383	5.2472	371.327	5.2174	234.029
5.3097	247.242	5.1188	104.626	5.3688	208.361	5.4083	236.547	5.2889	145.651	5.191	113.746	5.2986	160.123	5.1889	132.925	5.1771	305.607	5.2799	193.829	5.2542	368.297	5.2243	230.098
5.3167	247.595	5.1257	106.03	5.3757	203.558	5.4153	238.81	5.2958	144.347	5.1979	110.405	5.3056	159.849	5.1958	132.943	5.184	304.521	5.2868	190.982	5.2611	365.657	5.2313	226.994
5.3236	250.032	5.1326	104.449	5.3826	206.162	5.4222	241.43	5.3028	142.734	5.2049	113.248	5.3125	155.627	5.2028	134.033	5.191	300.075	5.2938	190.577	5.2681	361.804	5.2382	222.432
5.3306	248.493	5.1396	103.805	5.3896	209.408	5.4292	242.021	5.3097	140.859	5.2118	111.612	5.3194	154.391	5.2097	135.473	5.1979	295.2	5.3007	189.248	5.275	357.565	5.2451	215.042
5.3375	246.197	5.1465	104.491	5.3965	211.318	5.4361	241.129	5.3167	140.351	5.2188	111.204	5.3264	155.203	5.2167	136.712	5.2049	290.698	5.3076	187.691	5.2819	356.171	5.2521	217.14
5.3444	250.353	5.1535	102.679	5.4035	207.671	5.4431	239.572	5.3236	136.808	5.2257	112.179	5.3333	153.207	5.2236	135.897	5.2118	283.093	5.3146	184.408	5.2889	353.534	5.259	212.786
5.3514	249.078	5.1604	104.813	5.4104	206.993	5.45	238.391	5.3306	136.927	5.2326	109.053	5.3403	153.127	5.2306	137.148	5.2188	283.71	5.3215	190.216	5.2958	346.606	5.266	211.147
5.3583	247.163	5.1674	103.729	5.4174	206.849	5.4569	240.081	5.3375	137.485	5.2396	108.374	5.3472	148.549	5.2375	138.237	5.2257	283.243	5.3285	186.248	5.3028	346.198	5.2729	208.307
5.3653	246.362	5.1743	101.742	5.4243	208.268	5.4639	239.116	5.3444	131.886	5.2465	109.697	5.3542	150.153	5.2444	140.113	5.2326	276.477	5.3354	185.329	5.3097	347.252	5.2799	206.932
5.3722	249.264	5.1813	102.736	5.4313	208.53	5.4708	240.976	5.3514	133.661	5.2535	109.596	5.3611	150.158	5.2514	145.778	5.2396	271.22	5.3424	190.971	5.3167	336.363	5.2868	202.359
5.3792	246.943	5.1882	101.619	5.4382	206.514	5.4778	239.082	5.3583	132.281	5.2604	108.934	5.3681	145.705	5.2583	142.134	5.2465	273.543	5.3493	190.334	5.3236	338.48	5.2938	201.211
5.3861	250.324	5.1951	102.429	5.4451	206.515	5.4847	242.298	5.3653	134.192	5.2674	108.822	5.375	143.641	5.2653	144.277	5.2535	268.212	5.3563	190.346	5.3306	333.112	5.3007	199.012
5.3931	249.698	5.2021	101.845	5.4521	206.932	5.4917	240.326	5.3722	132.772	5.2743	108.286	5.3819	143.083	5.2722	146.191	5.2604	263.482	5.3632	190.397	5.3375	325.493	5.3076	194.884
5.4	250.677	5.209	103.334	5.459	210.92	5.4986	240.211	5.3792	131.842	5.2813	105.855	5.3889	142.863	5.2792	147.269	5.2674	260.891	5.3701	192.921	5.3444	327.801	5.3146	192.901
5.4069	248.062	5.216	99.136	5.466	208.817	5.5056	245.168	5.3861	131.801	5.2882	106.88	5.3958	143.414	5.2861	146.895	5.2743	259.665	5.3771	191.032	5.3514	323.188	5.3215	195.574
5.4139	250.353	5.2229	99.977	5.4729	212.764	5.5125	241.745	5.3931	129.984	5.2951	108.321	5.4028	141.495	5.2931	150.177	5.2813	254.688	5.384	191.052	5.3583	321.892	5.3285	189.6
5.4208	251.792	5.2299	98.705	5.4799	211.835	5.5194	244.239	5.4	130.418	5.3021	107.273	5.4097	143.526	5.3	152.57	5.2882	249.366	5.391	194.149	5.3653	319.437	5.3354	185.824
5.4278	252.164	5.2368	100.578	5.4868	211.864	5.5264	241.349	5.4069	129.935	5.309	107.234	5.4236	151.046	5.3069	150.787	5.2951	249.495	5.3979	192.446	5.3722	313.668	5.3424	185.556
5.4347	252.199	5.2438	99.746	5.4938	212.771	5.5333	242.415	5.4139	130.254	5.316	106.457	5.4306	149.488	5.3139	153.348	5.3021	247.105	5.4049	196.474	5.3792	308.4	5.3493	182.881
5.4417	252.988	5.2507	102.631	5.5007	211.039	5.5403	241.718	5.4208	127.254	5.3229	107.134	5.4375	149.408	5.3208	154.298	5.309	244.136	5.4118	194.025	5.3861	305.022	5.3563	186.106
5.4486	259.206	5.2576	98.621	5.5076	211.099	5.5472	243.663	5.4278	129.139	5.3299	108.491	5.4444	150.619	5.3278	155.036	5.316	241.237	5.4188	201.312	5.3931	301.933	5.3632	176.429
5.4556	255.815	5.2646	99.342	5.5146	208.353	5.5542	245.224	5.4347	126.203	5.3368	109.326	5.4514	151.462	5.3347	156.676	5.3229	237.15	5.4257	199.663	5.4	299.562	5.3701	179.905
5.4625	257.562	5.2715	98.462	5.5215	213.163	5.5611	245.16	5.4417	126.902	5.3438	110.757	5.4583	152.501	5.3417	158.293	5.3299	237.593	5.4326	201.968	5.4069	298.945	5.3771	175.486
5.4694	259.626	5.2785	100.425	5.5285	213.985	5.5681	242.567	5.4486	128.659	5.3507	111.415	5.4653	151.179	5.3486	160.727	5.3368	232.451	5.4396	204.14	5.4139	291.391	5.384	177.621
5.4764	258.232	5.2854	99.789	5.5354	210.893	5.575	240.772	5.4556	131.929	5.3576	108.347	5.4722	150.426	5.3556	159.243	5.3438	231.532	5.4465	207.524	5.4208	292.346	5.391	173.551
5.4833	258.759	5.2924	96.373	5.5424	212.666	5.5819	244.786	5.4625	134.839	5.3646	111.086	5.4792	153.538	5.3625	161.106	5.3507	231.498	5.4535	212.625	5.4278	282.753	5.3979	176.501
5.4903	259.271	5.2993	99.484	5.5493	215.346	5.5889	244.467	5.4694	135.896	5.3715	110.805	5.4861	153.997	5.3694	163.478	5.3576	227.753	5.4604	211.802	5.4347	279.181	5.4049	174.749
5.4972	262.271	5.3063	98.477	5.5563	215.631	5.5958	244.851	5.4764	134.769	5.3785	109.53	5.4931	157.846	5.3764	164.525	5.3646	223.866	5.4674	212.253	5.4417	277.453	5.4118	172.479
5.5042	262.441	5.3132	96.507	5.5632	215.501	5.6028	243.973	5.4833	134.424	5.3854	110.838	5.5	161.269	5.3833	165.539	5.3715	221.173	5.4743	215.805	5.4486	275.793	5.4188	168.582
5.5111	262.632	5.3201	97.337	5.5701	215.836	5.6097	246.904	5.4903	139.647	5.3924	111.858	5.5069	161.218	5.3903	165.279	5.3785	225.774	5.4813	219.36	5.4556	271.242	5.4257	172.356
5.5181	263.183	5.3271	97.954	5.5771	221.61	5.6167	241.326	5.4972	141.833	5.3993	114.28	5.5139	164.82	5.3972	166.172	5.3854	222.139	5.4882	220.759	5.4625	268.811	5.4326	171.735
5.525	263.948	5.334	98.55	5.584	220.827	5.6236	245.39	5.5042	145.215	5.4063	109.962	5.5208	163.444	5.4042	171.243	5.3924	219.242	5.4951	223.03	5.4694	269.542	5.4396	171.055
5.5319	263.453	5.341	97.092	5.591	218.77	5.6306	244.454	5.5111	146.177	5.4132	112.193	5.5278	164.566	5.4111	169.433	5.3993	217.247	5.5021	225.934	5.4764	265.609	5.4465	171.533
5.5389	265.845	5.3479	94.581	5.5979	218.054	5.6375	249.676	5.5181	145.485	5.4201	112.193	5.5347	167.051	5.4181	171.248	5.4063	217.471	5.509	227.084	5.4833	261.561	5.4535	171.939
5.5458	266.105	5.3549	96.007	5.6049	216.632	5.6444	246.005	5.525	147.34	5.4271	113.209	5.5417	170.489	5.425	171.747	5.4132	217.15	5.516	228.056	5.4903	260.581	5.4604	172.793
5.5528	266.039	5.3618	94.759	5.6118	217.095	5.6514	250.706	5.5319	150.081	5.434	112.827	5.5486	168.738	5.4319	173.348	5.4201	214.627	5.5229	229.719	5.4972	261.027	5.4674	171.631
5.5597	266.38	5.3688	96.31	5.6188	220.007	5.6583	250.086	5.5389	151.199	5.441	114.331	5.5556	168.549	5.4389	172.338	5.4271	213.406	5.5299	233.771	5.5042	254.373	5.4743	172.178
5.5667	265.232	5.3757	95.681	5.6257	218.939	5.6653	252.276	5.5458	151.298	5.4479	114.845	5.5625	172.434	5.4458	175.216	5.434	213.428	5.5368	235.329	5.5111	255.294	5.4813	173.158
5.5736	266.495	5.3826	96.414	5.6326	220.185	5.6722	245.938	5.5528	153.415	5.4549	119.292	5.5694	170.984	5.4528	176.749	5.441	212.218	5.5438	241.443	5.5181	250.806	5.4882	173.678
5.5806	264.1	5.3896	95.981	5.6396	222.646	5.6792	248.031	5.5597	153.853	5.4618	116.752	5.5764	172.903	5.4597	175.83	5.4479	210.632	5.5507	242.311	5.525	245.217	5.4951	176.034
5.5875	263.599	5.3965	95.101	5.6465	221.718	5.6861	250.31	5.5667	156.119	5.4688	119.201	5.5833	177.376	5.4667	181.738	5.4549	214.358	5.5576	244.346	5.5319	243.495	5.5021	172.812
5.5944	264.132	5.4035	94.552	5.6535	221.95	5.6931	250.259	5.5736	157.423	5.4757	120.142	5.5903	175.197	5.4736	178.375	5.4618	212.716	5.5646	247.652	5.5389	240.451	5.509	173.481
5.6014	262.362	5.4104	93.655	5.6604	218.9	5.7	249.51	5.5806	157.916	5.4826	119.589	5.5972	175.167	5.4806	178.909	5.4688	214.957	5.5715	248.875	5.5458	241.2	5.516	177.291
5.6083	267.987	5.4174	95.738	5.6674	218.773	5.7069	248.197	5.5875	156.45	5.4896	120.42	5.6042	178.763	5.4875	184.396	5.4757	212.01	5.5785	250.367	5.5528	236.372	5.5229	177.752
5.6153	263.732	5.4243	96.291	5.6743	223.968	5.7139	250.534	5.5944	157.127	5.4965	122.208	5.6111	175.211	5.4944	182.829	5.4826	214.43	5.5854	254.855	5.5597	236.773	5.5299	180.641
5.6222	263.286	5.4313	96.538	5.6813	224.01	5.7208	250.929	5.6014	154.92	5.5035	121.487	5.6181	178.72	5.5014	182.915	5.4896	212.664	5.5924	256.929	5.5667	235.306	5.5368	182.231
5.6292	262.359	5.4382	95.585	5.6882	222.884	5.7278	249.942	5.6083	161.779	5.5104	121.667	5.625	179.798	5.5083	182.291	5.4965	213.799	5.5993	260.464	5.5736	234.534	5.5438	185.502
5.6361	262.792	5.4451	96.139	5.6951	226.544	5.7347	253.033	5.6153	160.612	5.5174	121.336	5.6319	177.697	5.5153	181.774	5.5035	213.502	5.6063	261.53	5.5806	226.807	5.5507	184.055
5.6431	262.054	5.4521	94.365	5.7021	225.548	5.7417	252.211	5.6222	159.891	5.5243	123.678	5.6389	180.259	5.5222	187.862	5.5104	212.609	5.6132	266.227	5.5875	230.767	5.5576	186.913
5.65	262.319	5.459	93.704	5.709	223.311	5.7486	254.969	5.6292	160.286	5.5313	123.833	5.6458	179.627	5.5292	185.201	5.5174	219.341	5.6201	264.146	5.5944	227.584	5.5646	190.006
5.6569	262.196	5.466	92.533	5.716	227.76	5.7556	250.763	5.6361	157.256	5.5382	126.516	5.6528	182.292	5.5361	183.304	5.5243	218.749	5.6271	271.202	5.6014	224.228	5.5715	190.672
5.6639	262.362	5.4729	91.105	5.7229	226.783	5.7625	251.397	5.6431	157.62	5.5451	124.391	5.6597	179.99	5.5431	188.046	5.5313	218.284	5.634	270.896	5.6083	228.002	5.5785	192.084
5.6708	262.684	5.4799	94.956	5.7299	227.409	5.7694	255.617	5.65	158.438	5.5521	128.504	5.6667	181.736	5.55	184.791	5.5382	220.371	5.641	271.251	5.6153	225.096	5.5854	197.557
5.6778	262.823	5.4868	93.254	5.7368	223.532	5.7764	254.098	5.6569	163.911	5.559	127.484	5.6736	181.486	5.5569	184.041	5.5451	220.667	5.6479	275.761	5.6222	223.367	5.5924	198.061
5.6847	262.785	5.4938	93.514	5.7438	225.496	5.7833	251.902	5.6639	167.368	5.566	128.879	5.6806	184.136	5.5639	186.558	5.5521	226.659	5.6549	280.468	5.6292	222.691	5.5993	198.522
5.6917	262.159	5.5007	93.095	5.7507	227.093	5.7903	252.237	5.6708	172.313	5.5729	132.066	5.6875	183.779	5.5708	186.617	5.559	223.887	5.6618	281.173	5.6361	220.82	5.6063	202.985
5.6986	263.499	5.5076	94.576	5.7576	224.53	5.7972	250.187	5.6778	172.761	5.5799	130.042	5.6944	184.091	5.5778	187.342	5.566	228.21	5.6688	280.074	5.6431	218.14	5.6132	203.488
5.7056	263.976	5.5146	93.302	5.7646	228.534	5.8042	256.202	5.6847	174.416	5.5868	129.638	5.7014	188.409	5.5847	184.27	5.5729	226.119	5.6757	281.87	5.65	219.92	5.6201	208.716
5.7125	265.002	5.5215	94.408	5.7715	229.876	5.8111	251.16	5.6917	174.514	5.5938	132.12	5.7083	186.72	5.5917	186.154	5.5799	230.267	5.6826	284.858	5.6569	219.84	5.6271	214.716
5.7194	265.093	5.5285	94.328	5.7785	228.325	5.8181	252.154	5.6986	173.302	5.6007	129.635	5.7153	190.261	5.5986	186.038	5.5868	236.424	5.6896	287.383	5.6639	216.469	5.634	215.288
5.7264	264.193	5.5354	93.848	5.7854	229.314	5.825	250.115	5.7056	171.869	5.6076	130.561	5.7222	185.683	5.6056	183.36	5.5938	235.337	5.6965	283.796	5.6708	219.001	5.641	217.161
5.7333	263.732	5.5424	93.086	5.7924	231.423	5.8319	251.782	5.7125	175.28	5.6146	134.58	5.7292	188.89	5.6125	186.9	5.6007	237.046	5.7035	286.249	5.6778	212.3	5.6479	221.02
5.7403	261.51	5.5493	94.186	5.7993	233.681	5.8389	254.264	5.7194	177.219	5.6215	133.562	5.7361	190.327			5.6076	243.439	5.7104	287.161	5.6847	214.994	5.6549	222.546
5.7472	261.337	5.5563	95.101	5.8063	227.597	5.8458	253.911	5.7264	175.377	5.6285	135.837	5.7431	191.736			5.6146	247.468	5.7174	288.624	5.6917	218.745	5.6618	226.31
5.7542	261.346	5.5632	92.953	5.8132	233.179	5.8528	253.846	5.7333	175.051	5.6354	133.865	5.75	189.016			5.6215	247.825	5.7243	292.026	5.6986	217.204	5.6688	225.564
5.7611	265.331	5.5701	91.595	5.8201	226.636	5.8597	248.732	5.7403	177.788	5.6424	134.702	5.7569	193.319			5.6285	249.719	5.7313	291.524	5.7056	219.056	5.6757	231.63
5.7681	261.496	5.5771	93.196	5.8271	231.203	5.8667	253.465	5.7472	178.209	5.6493	140.04	5.7639	191.294			5.6354	249.366	5.7382	291.07	5.7125	218.321	5.6826	235.248
5.775	261.885	5.584	92.63	5.834	228.648	5.8736	250.223	5.7542	181.128	5.6563	134.177	5.7708	192.482			5.6424	253.981	5.7451	294.388	5.7194	218.597	5.6896	240.383
5.7819	260.789	5.591	92.576	5.841	227.612	5.8806	252.953	5.7611	179.351	5.6632	137.68	5.7778	193.394			5.6493	256.857	5.7521	293.556	5.7264	222.586	5.6965	243.648
5.7889	265.405	5.5979	93.095	5.8479	231.628	5.8875	252.348	5.7681	178.153	5.6701	138.2	5.7847	194.71			5.6563	263.594	5.759	298.145	5.7333	224.522	5.7035	247.656
5.7958	265.356	5.6049	93.297	5.8549	230.496	5.8944	251.85	5.775	181.039	5.6771	136.737	5.7917	194.019			5.6632	265.175	5.766	290.988	5.7403	223.662	5.7104	249.986
5.8028	258.183	5.6118	94.053	5.8618	228.61	5.9014	249.633	5.7819	181.584	5.684	138.583	5.7986	196.933			5.6701	268.148	5.7729	293.567	5.7472	220.921	5.7174	255.434
5.8097	259.563	5.6188	92.305	5.8688	226.879	5.9083	254.854	5.7889	179.755	5.691	138.393	5.8056	198.292			5.6771	271.811	5.7799	292.309	5.7542	224.79	5.7243	255.759
5.8167	260.617	5.6257	91.641	5.8757	229.731	5.9153	249.971	5.7958	180.928	5.6979	140.425	5.8125	196.016			5.684	276.79	5.7868	296.844	5.7611	223.421	5.7313	259.564
5.8236	263.57	5.6326	93.329	5.8826	225.066	5.9222	250.72	5.8028	181.428	5.7049	137.661	5.8194	197.62			5.691	275.265	5.7938	293.289	5.7681	223.868	5.7382	262.779
5.8306	260.518	5.6396	92.158	5.8896	226.024	5.9292	252.492	5.8097	182.58	5.7118	141.427	5.8264	199.781			5.6979	280.191	5.8007	293.561	5.775	224.732	5.7451	268.658
5.8375	258.86	5.6465	92.171	5.8965	228.434	5.9361	246.139	5.8167	183.672	5.7188	139.7	5.8333	197.127			5.7049	284.916	5.8076	292.826	5.7819	230.811	5.7521	268.329
5.8444	261.193	5.6535	92.103	5.9035	226.398	5.9431	249.417	5.8236	185.586	5.7257	140.968	5.8403	196.459			5.7118	288.86	5.8146	289.194	5.7889	231.117	5.759	272.344
5.8514	261.15	5.6604	95.281	5.9104	227.424	5.95	249.19	5.8306	184.131	5.7326	141.458	5.8472	199.251			5.7188	291.96	5.8215	291.996	5.7958	232.471	5.766	275.784
5.8583	258.489	5.6674	91.572	5.9174	227.847	5.9569	249.604	5.8375	184.767	5.7396	138.709	5.8542	196.18			5.7257	293.924	5.8285	288.85	5.8028	234.041	5.7729	275.113
5.8653	258.394	5.6743	91.198	5.9243	225.088	5.9639	247.577	5.8444	185.003	5.7465	140.569	5.8611	198.989			5.7326	298.061	5.8354	287.175	5.8097	234.629	5.7799	278.005
5.8722	261.006	5.6813	91.763	5.9313	225.207	5.9708	245.829	5.8514	184.621	5.7535	140.538	5.8681	198.982			5.7396	301.746	5.8424	287.517	5.8167	236.941	5.7868	287.982
5.8792	256.929	5.6882	88.161	5.9382	226.072	5.9778	247.785	5.8583	181.382	5.7604	141.425	5.875	197.231			5.7465	306.387	5.8493	283.814	5.8236	239.988	5.7938	287.204
5.8861	258.38	5.6951	91.539	5.9451	225.6	5.9847	249.575	5.8653	185.822	5.7674	141.394	5.8819	195.401			5.7535	306.663	5.8563	284.243	5.8306	242.192	5.8007	286.062
5.8931	253.808	5.7021	92.464	5.9521	223.991	5.9917	246.305	5.8722	186.827	5.7743	139.863	5.8889	196.731			5.7604	309.097	5.8632	282.128	5.8375	242.344	5.8076	292.648
5.9	256.079	5.709	90.757	5.959	225.303	5.9986	244.03	5.8792	183.447	5.7813	141.635	5.8958	197.839			5.7674	317.205	5.8701	281.607	5.8444	243.29	5.8146	295.912
5.9069	257.468	5.716	90.816	5.966	221.466	6.0056	245.368	5.8861	182.442	5.7882	140.929	5.9028	198.312			5.7743	316.932	5.8771	279.785	5.8514	243.301	5.8215	296.208
5.9139	255.539	5.7229	91.566	5.9729	223.557	6.0125	243.374	5.8931	184.662	5.7951	141.715	5.9097	196.284			5.7813	323.058	5.884	275.52	5.8583	248.43	5.8285	300.199
5.9208	256.32	5.7299	89.674	5.9799	222.075	6.0194	239.966	5.9	187.587	5.8021	142.96	5.9167	198.24			5.7882	324.489	5.891	273.827	5.8653	250.872	5.8354	298.993
5.9278	254.988	5.7368	90.594	5.9868	223.074	6.0264	240.744	5.9069	184.775	5.809	139.805	5.9236	194.599			5.7951	322.665	5.8979	271.197	5.8722	249.64	5.8424	304.117
5.9347	252.611	5.7438	91.985	5.9938	222.797	6.0333	235.881	5.9139	185.228	5.816	142.431	5.9306	195.67			5.8021	333.213	5.9049	268.778	5.8792	252.478	5.8493	305.908
5.9417	257.987	5.7507	91.723	6.0007	221.089	6.0403	239.995	5.9208	183.499	5.8229	140.007	5.9375	193.774			5.809	330.011	5.9118	264.68	5.8861	250.576	5.8563	308.122
5.9486	250.897	5.7576	89.928	6.0076	220.364	6.0472	238.669	5.9278	188.085	5.8299	140.787	5.9444	194.177			5.816	335.945	5.9188	264.653	5.8931	254.771	5.8632	309.366
5.9556	256.281	5.7646	91.886	6.0146	221.28	6.0542	240.121	5.9347	187.565	5.8368	143.098	5.9514	194.424			5.8229	332.727	5.9257	257.976	5.9	260.093	5.8701	307.114
5.9625	252.776	5.7715	91.667	6.0215	217.949	6.0611	238.477	5.9417	185.997	5.8438	142.859	5.9583	191.109			5.8299	340.468	5.9326	255.679	5.9069	259.71	5.8771	308.752
5.9694	254.969	5.7785	90.727	6.0285	216.784	6.0681	235.447	5.9486	185.923	5.8507	141.199	5.9653	191.09			5.8368	343.248	5.9396	252.932	5.9139	264.212	5.884	314.552
5.9764	254.22	5.7854	90.787	6.0354	218.558	6.075	234.496	5.9556	187.008	5.8576	140.26	5.9722	190.187			5.8438	340.453	5.9465	252.348	5.9208	263.909	5.891	318.229
5.9833	250.649	5.7924	89.286	6.0424	218.172	6.0819	235.74	5.9625	183.62	5.8646	139.776	5.9792	191.813			5.8507	347.511	5.9535	248.139	5.9278	267.835	5.8979	317.558
5.9903	249.705	5.7993	90.673	6.0493	217.898	6.0889	237.38	5.9694	186.553	5.8715	141.003	5.9861	190.881			5.8576	352.064	5.9604	246.106	5.9347	269.729	5.9049	318.663
5.9972	252.192	5.8063	91.318	6.0563	214.882	6.0958	231.546	5.9764	186.193	5.8785	137.029	5.9931	189.481			5.8646	348.976	5.9674	242.298	5.9417	270.265	5.9118	317.264
6.0042	250.612	5.8132	90.686	6.0632	215.068	6.1028	234.214	5.9833	184.826	5.8854	138.135	6	187.925			5.8715	349.85	5.9743	239.78	5.9486	271.706	5.9188	319.935
6.0111	244.187	5.8201	90.442	6.0701	213.578	6.1097	230.869	5.9903	187.705	5.8924	137.804	6.0069	189.592			5.8785	354.143	5.9813	234.719	5.9556	279.007	5.9257	320.443
6.0181	247.911	5.8271	90.384	6.0771	214.9	6.1167	229.661	5.9972	183.737	5.8993	137.52	6.0139	187.522			5.8854	357.316	5.9882	238.068	5.9625	275.681	5.9326	322.723
6.025	246.105	5.834	91.641	6.084	212.633	6.1236	229.72	6.0042	181.114	5.9063	137.922	6.0208	184.413			5.8924	357.949	5.9951	230.121	5.9694	280.433	5.9396	319.835
6.0319	244.382	5.841	90.744	6.091	210.857	6.1306	231.607	6.0111	184.844	5.9132	136.842	6.0278	185.919			5.8993	355.948	6.0021	229.821	5.9764	280.895	5.9465	320.613
6.0389	244.447	5.8479	91.015	6.0979	211.531	6.1375	232.526	6.0181	183.346	5.9201	135.666	6.0347	183.805			5.9063	358.906	6.009	227.93	5.9833	283.257	5.9535	323.745
6.0458	245.484	5.8549	89.604	6.1049	210.208	6.1444	230.163	6.025	181.641	5.9271	136.113	6.0417	183.992			5.9132	361.82	6.016	226.491	5.9903	285.83	5.9604	323.648
6.0528	247.743	5.8618	89.933	6.1118	210.638	6.1514	226.745	6.0319	182.868	5.934	134.632	6.0486	178.299			5.9201	363.24	6.0229	219.719	5.9972	285.101	5.9674	319.91
6.0597	246.565	5.8688	89.697	6.1188	211.318	6.1583	224.169	6.0389	182.457	5.941	131.929	6.0556	181.111			5.9271	363.625	6.0299	220.133	6.0042	294.436	5.9743	320.674
6.0667	246.053	5.8757	86.478	6.1257	208.059	6.1653	228.995	6.0458	179.596	5.9479	131.404	6.0625	179.033			5.934	365.122	6.0368	213.179	6.0111	290.538	5.9813	320.2
6.0736	244.353	5.8826	86.795	6.1326	210.618	6.1722	226.49	6.0528	178.847	5.9549	133.07	6.0694	177.178			5.941	363.228	6.0438	213.392	6.0181	290.891	5.9882	321.16
6.0806	241.929	5.8896	88.257	6.1396	204.968	6.1792	224.96	6.0597	177.278	5.9618	131.287	6.0764	180.016			5.9479	363.14	6.0507	209.001	6.025	293.902	5.9951	320.346
6.0875	243.02	5.8965	88.347	6.1465	204.602	6.1861	218.336	6.0667	179.344	5.9688	132.105	6.0833	174.778			5.9549	366.246	6.0576	206.595	6.0319	295.105	6.0021	316.168
6.0944	242.788	5.9035	88.012	6.1535	207.965	6.1931	223.734	6.0736	177.509	5.9757	131.149	6.0903	176.279			5.9618	361.795	6.0646	202.216	6.0389	297.995	6.009	316.555
6.1014	241.819	5.9104	87.836	6.1604	206.111	6.2	222.827	6.0806	172.049	5.9826	131.081	6.0972	175.369			5.9688	364.314	6.0715	200.4	6.0458	299.493	6.016	317.438
6.1083	243.01	5.9174	89.198	6.1674	203.485	6.2069	225.773	6.0875	177.398	5.9896	126.541	6.1042	174.888			5.9757	360.634	6.0785	198.338	6.0528	298.007	6.0229	316.233
6.1153	241.721	5.9243	89.229	6.1743	204.041	6.2139	222.104	6.0944	173.423	5.9965	128.328	6.1111	169.99			5.9826	364.642	6.0854	196.583	6.0597	303.204	6.0299	308.915
6.1222	237.035	5.9313	84.697	6.1813	202.164	6.2208	220.546	6.1014	171.922	6.0035	126.647	6.1181	173.894			5.9896	361.258	6.0924	195.704	6.0667	302.942	6.0368	310.033
6.1292	237.893	5.9382	88.75	6.1882	200.646	6.2278	221.223	6.1083	173.087	6.0104	127.114	6.125	170.998			5.9965	359.769	6.0993	193.56	6.0736	305.259	6.0438	307.762
6.1361	237.885	5.9451	89.806	6.1951	201.518	6.2347	220.894	6.1153	169.705	6.0174	123.428	6.1319	171.483			6.0035	359.941	6.1063	187.228	6.0806	304.483	6.0507	309.41
6.1431	237.45	5.9521	88.387	6.2021	201.598	6.2417	221.67	6.1222	167.753	6.0243	124.164	6.1389	169.946			6.0104	361.415	6.1132	184.218	6.0875	305.644	6.0576	306.779
6.15	238.807	5.959	86.218	6.209	197.915	6.2486	218.986	6.1292	168.58	6.0313	123.214	6.1458	167.243			6.0174	355.836	6.1201	183.098	6.0944	304.175	6.0646	306.303
6.1569	240.336	5.966	85.127	6.216	201.58	6.2556	217.539	6.1361	168.218	6.0382	122.533	6.1528	167.858			6.0243	356.17	6.1271	179.685	6.1014	303.239	6.0715	301.751
6.1639	237.725	5.9729	85.954	6.2229	203.986	6.2625	216.885	6.1431	166.158	6.0451	122.739	6.1597	165.264			6.0313	352.344	6.134	177.308	6.1083	308.082	6.0785	301.636
6.1708	234.694	5.9799	87.508	6.2299	201.324	6.2694	217.924	6.15	164.614	6.0521	121.303	6.1667	164.7			6.0382	352.869	6.141	172.151	6.1153	308.113	6.0854	300.17
6.1778	235.265	5.9868	86.457	6.2368	199.908	6.2764	213.141	6.1569	163.306	6.059	119.238	6.1736	162.701			6.0451	357.738	6.1479	172.569	6.1222	306.519	6.0924	293.67
6.1847	237.282	5.9938	85.795	6.2438	198.772	6.2833	216.449	6.1639	162.139	6.066	119.857	6.1806	160.469			6.0521	350.153	6.1549	170.177	6.1292	309.826	6.0993	292.721
6.1917	235.897	6.0007	86.778	6.2507	197.67	6.2903	218.024	6.1708	160.299	6.0729	118.373	6.1875	162.623			6.059	353.517	6.1618	170.062	6.1361	310.663	6.1063	288.609
6.1986	236.64	6.0076	82.962	6.2576	196.037	6.2972	211.312	6.1778	159.33	6.0799	117.421	6.1944	162.441			6.066	344.003	6.1688	167.857	6.1431	313.386	6.1132	285.253
6.2056	234.658	6.0146	84.838	6.2646	196.56	6.3042	215.101	6.1847	159.302	6.0868	115.679	6.2014	156.357			6.0729	341.212	6.1757	165.966	6.15	308.128	6.1201	281.539
6.2125	236.816	6.0215	85.775	6.2715	193.268	6.3111	215.475	6.1917	154.741	6.0938	115.879	6.2083	154.835			6.0799	340.767	6.1826	164.452	6.1569	304.771	6.1271	284.108
6.2194	235.889	6.0285	86.16	6.2785	198.509	6.3181	213.415	6.1986	154.923	6.1007	116.67	6.2153	154.935			6.0868	340.122	6.1896	162.47	6.1639	304.56	6.134	282.214
6.2264	235.365	6.0354	85.891	6.2854	196.311	6.325	215.967	6.2056	153.989	6.1076	117.384	6.2222	154.201			6.0938	338.423	6.1965	159.253	6.1708	312.568	6.141	276.709
6.2333	235.258	6.0424	84.018	6.2924	194.978	6.3319	213.407	6.2125	153.778	6.1146	113.792	6.2292	154.575			6.1007	332.114	6.2035	156.368	6.1778	305.232	6.1479	274.383
6.2403	230.789	6.0493	84.682	6.2993	193.454	6.3389	210.557	6.2194	151.654	6.1215	111.79	6.2361	155.363			6.1076	332.181	6.2104	156.631	6.1847	310.393	6.1549	275.128
6.2472	233.462	6.0563	84.142	6.3063	191.978	6.3458	212.627	6.2264	149.677	6.1285	110.16	6.2431	155.396			6.1146	328.186	6.2174	153.984	6.1917	306.591	6.1618	267.345
6.2542	231.355	6.0632	84.441	6.3132	195.032	6.3528	209.339	6.2333	149.015	6.1354	109.27	6.25	151.238			6.1215	322.909	6.2243	153.726	6.1986	301.481	6.1688	265.379
6.2611	228.952	6.0701	82.163	6.3201	191.829	6.3597	214.121	6.2403	146.511	6.1424	108.128	6.2569	154.209			6.1285	322	6.2313	153.644	6.2056	306.173	6.1757	263.581
6.2681	232.648	6.0771	82.972	6.3271	191.809	6.3667	214.812	6.2472	147.214	6.1493	109.614	6.2639	151.709			6.1354	319.813	6.2382	149.809	6.2125	307.614	6.1826	261.885
6.275	233.814	6.084	84.483	6.334	191.096	6.3736	213.308	6.2542	145.45	6.1563	111.588	6.2708	149.305			6.1424	319.722	6.2451	148.158	6.2194	306.041	6.1896	257.844
6.2819	232.147	6.091	81.688	6.341	189.597	6.3806	213.622	6.2611	148.526	6.1632	107.767	6.2778	146.16			6.1493	318.478	6.2521	147.643	6.2264	300.666	6.1965	254.039
6.2889	235.378	6.0979	82.016	6.3479	193.883	6.3875	210.714	6.2681	143.847	6.1701	108.993	6.2847	150.127			6.1563	309.475	6.259	145.038	6.2333	305.367	6.2035	253.86
6.2958	229.446	6.1049	82.093	6.3549	187.539	6.3944	209.41	6.275	143.668	6.1771	110.565	6.2917	146.521			6.1632	309.769	6.266	145.19	6.2403	302.201	6.2104	247.893
6.3028	229.558	6.1118	82.507	6.3618	189.286	6.4014	212.186	6.2819	140.246	6.184	109.429	6.2986	146.144			6.1701	306.021	6.2729	142.769	6.2472	301.09	6.2174	245.283
6.3097	232.46	6.1188	80.122	6.3688	188.269	6.4083	207.334	6.2889	140.661	6.191	107.664	6.3056	143.838			6.1771	305.145	6.2799	146.732	6.2542	298.832	6.2243	240.204
6.3167	229.284	6.1257	81.551	6.3757	187.621	6.4153	209.204	6.2958	140.073	6.1979	103.769	6.3125	142.057			6.184	301.189	6.2868	144.281	6.2611	293.133	6.2313	239.478
6.3236	232.965	6.1326	82.121	6.3826	192.993	6.4222	209.152	6.3028	138.646	6.2049	106.849	6.3194	143.179			6.191	298.555	6.2938	141.569	6.2681	294.268	6.2382	236.554
6.3306	234.237	6.1396	82.885	6.3896	190.305	6.4292	210.996	6.3097	136.444	6.2118	103.719	6.3264	142.604			6.1979	292.896	6.3007	142.289	6.275	290.877	6.2451	234.92
6.3375	229.976	6.1465	80.715	6.3965	188.708	6.4361	206.641	6.3167	137.633	6.2188	103.332	6.3333	141.472			6.2049	292.922	6.3076	142.507	6.2819	293.305	6.2521	229.666
6.3444	232.619	6.1535	82.744	6.4035	191.475	6.4431	209.339	6.3236	137.12	6.2257	103.008	6.3403	142.334			6.2118	289.992	6.3146	137.701	6.2889	291.44	6.259	225.453
6.3514	233.851	6.1604	79.765	6.4104	191.587	6.45	208.785	6.3306	135.333	6.2326	104.286	6.3472	141.371			6.2188	288.14	6.3215	141.892	6.2958	287.276	6.266	229.241
6.3583	230.667	6.1674	81.348	6.4174	188.042	6.4569	206.156	6.3375	131.222	6.2396	104.111	6.3542	139.366			6.2257	282.706	6.3285	142.285	6.3028	286.521	6.2729	221.692
6.3653	229.539	6.1743	81.496	6.4243	190.944	6.4639	207.391	6.3444	133.77	6.2465	103.843	6.3611	141.876			6.2326	279.784	6.3354	144.008	6.3097	283.068	6.2799	219.503
6.3722	233.246	6.1813	81.342	6.4313	189.99	6.4708	208.229	6.3514	135.036	6.2535	103.128	6.3681	138.328			6.2396	277.64	6.3424	139.974	6.3167	281.253	6.2868	218.654
6.3792	234.067	6.1882	80.731	6.4382	189.988	6.4778	208.864	6.3583	132.137	6.2604	101.95	6.375	137.389			6.2465	274.263	6.3493	141.543	6.3236	279.772	6.2938	214.835
6.3861	228.529	6.1951	80.364	6.4451	189.306	6.4847	204.561	6.3653	134.85	6.2674	100.294	6.3819	136.145			6.2535	270.297			6.3306	277.062	6.3007	214.135
6.3931	232.426	6.2021	78.075			6.4917	204.6	6.3722	128.368	6.2743	102.21	6.3889	134.852			6.2604	266.199			6.3375	275.081	6.3076	212.342
6.4	233.093	6.209	79.51			6.4986	208.835	6.3792	129.726	6.2813	102.498	6.3958	134.73			6.2674	264.281			6.3444	272.632	6.3146	210.837
6.4069	231.805	6.216	77.641			6.5056	209.849	6.3861	131.332	6.2882	101.965	6.4028	135.214			6.2743	261.488			6.3514	273.806	6.3215	208.839
		6.2229	77.902			6.5125	206.226	6.3931	129.314	6.2951	100.665	6.4097	135.48			6.2813	259.737			6.3583	272.174	6.3285	207.636
		6.2299	78.259					6.4	130.236	6.3021	101.506	6.4167	133.12			6.2882	256.28			6.3653	266.877	6.3354	202.302
		6.2368	80.383					6.4069	128.978	6.309	102.79	6.4236	135.354			6.2951	253.954			6.3722	264.023	6.3424	200.577
		6.2438	79.423					6.4139	128.796	6.316	98.558	6.4306	135.617			6.3021	253.145			6.3792	262.084	6.3493	199.383
		6.2507	77.988					6.4208	128.108	6.3229	100.654	6.4375	134.983			6.309	251.313			6.3861	259.71	6.3563	198.033
		6.2576	78.277					6.4278	127.301	6.3299	98.231	6.4444	133.781			6.316	245.557			6.3931	256.524	6.3632	195.846
		6.2646	77.108					6.4347	126.559	6.3368	101.573	6.4514	135.09			6.3229	241.583			6.4	261.465	6.3701	192.458
		6.2715	77.785					6.4417	126.268	6.3438	99.427	6.4583	134.465			6.3299	238.571			6.4069	251.069	6.3771	195.054
		6.2785	78.005					6.4486	129.887	6.3507	101.973	6.4653	134.031			6.3368	238.607			6.4139	248.997	6.384	190.988
		6.2854	76.112							6.3576	102.314	6.4722	135.029			6.3438	231.527			6.4208	246.756	6.391	185.52
		6.2924	75.635							6.3646	101.19	6.4792	135.866			6.3507	233.933			6.4278	247.335	6.3979	188.213
		6.2993	76.69							6.3715	101.275	6.4861	137.591			6.3576	230.763			6.4347	241.048	6.4049	185.876
		6.3063	76.086							6.3785	101.581					6.3646	226.992			6.4417	242.851	6.4118	184.401
		6.3132	74.483							6.3854	100.928					6.3715	224.319			6.4486	240.2	6.4188	183.986
		6.3201	76.687							6.3924	101.968					6.3785	225.312			6.4556	239.425	6.4257	184.556
		6.3271	73.143							6.3993	101.005					6.3854	223.696			6.4625	237.316	6.4326	182.03
		6.334	74.39							6.4063	102.99					6.3924	220.266			6.4694	234.903	6.4396	179.091
		6.341	75.577							6.4132	102.846					6.3993	221.222			6.4764	233.015	6.4465	177.576
		6.3479	75.147							6.4201	103.434					6.4063	216.706			6.4833	226.928	6.4535	177.054
		6.3549	75.408							6.4271	103.717					6.4132	215.421			6.4903	227.018	6.4604	177.36
		6.3618	76.389													6.4201	213.217			6.4972	230.08	6.4674	177.63
		6.3688	73.839													6.4271	216.841			6.5042	225.293	6.4743	178.559
		6.3757	74.454													6.434	209.561			6.5111	222.87	6.4813	177.563
		6.3826	72.382													6.441	211.092			6.5181	219.343	6.4882	178.641
		6.3896	74.514													6.4479	210.691			6.525	217.535	6.4951	176.554
		6.3965	75.033													6.4549	209.165			6.5319	219.502	6.5021	176.914
		6.4035	75.353													6.4618	212.011			6.5389	219.465	6.509	176.611
																6.4688	211.109			6.5458	220.473	6.516	179.15
																6.4757	210.195			6.5528	216.513	6.5229	177.069
																6.4826	205.779			6.5597	209.842	6.5299	177.455
																6.4896	208.473			6.5667	211.125	6.5368	176.514
																6.4965	203.152			6.5736	213.573	6.5438	178.979
																6.5035	206.559			6.5806	207.438	6.5507	175.762
																6.5104	207.1			6.5875	207.756	6.5576	179.41
																6.5174	208.569			6.5944	208.292	6.5646	180.301
																6.5243	207.709			6.6014	204.453	6.5715	179.236
																				6.6083	204.557	6.5785	180.857
																				6.6153	202.829	6.5854	177.22
																				6.6222	199.319	6.5924	181.397
																				6.6292	203.757	6.5993	183.608
																				6.6361	199.276	6.6063	181.117
																				6.6431	196.693	6.6132	187.475
																				6.65	197.946	6.6201	186.965
																				6.6569	198.346	6.6271	189.866
																				6.6639	197.164	6.634	187.471
																				6.6708	197.136	6.641	189.342
																				6.6778	196.592	6.6479	192.89
																				6.6847	197.294	6.6549	190.734
																				6.6917	198.078	6.6618	197.009
																				6.6986	197.232	6.6688	192.876
																				6.7056	193.971	6.6757	197.073
																				6.7125	195.497	6.6826	198.081
																				6.7194	192.127	6.6896	200.977
																				6.7264	193.102	6.6965	199.234
																				6.7333	194.734	6.7035	202.835
																				6.7403	192.032	6.7104	201.7
																				6.7472	194.451	6.7174	204.422
																				6.7542	196.414	6.7243	209.123
																				6.7611	194.936	6.7313	209.799
																				6.7681	197.563	6.7382	207.107
																				6.775	195.969	6.7451	214.871
																				6.7819	197.698	6.7521	216.909
																				6.7889	196.706	6.759	213.487
																						6.766	218.024
																						6.7729	220.212
																						6.7799	215.533
																						6.7868	223.44

## Sheet: Figure 1B
	Period											Phase											Amplitude
	WT					KO						WT					KO						WT					KO
	P8	P11	P15	P30	Adult	P8	P11	P15	P30	Adult		P8	P11	P15	P30	Adult	P8	P11	P15	P30	Adult		P8	P11	P15	P30	Adult	P8	P11	P15	P30	Adult
	26.3208	25.512	26.784	24.648	24.6408	25.95	25.4736	24.996	24.1416	24.2856		11.6259	12.1851	16.0882	21.3009	19.852	13.17	13.7532	12.3234	21.0164	21.3733		38.1009	65.5795	163.992	674.35	114.923	47.1477	343.201	136.362	290.02	306.786
	26.1912	25.6416	25.6512	24.3648	25.896	25.01	25.8384	24.1272	23.9328	23.2584		9.649	12.4987	18.6445	20.7234	21.1996	13.07	12.1501	13.5311	20.5776	20.1329		23.8804	80.4727	132.813	373.22	94.488	20.9619	62.9503	297.314	115.79	157.774
	25.6776	25.74	25.668	24.48	25.14	25.76	25.6248	25.0464	23.8896	23.8032		13.8955	13.0764	15.9316	18.2	23.2978	10.36	9.2292	14.1924	19.4213	20.3654		38.7783	46.7886	226.085	552.14	136.509	12.8163	80.0053	912.21	882.98	152.842
	26.7576	25.3992	26.5728	24.732	25.7376	25.89	25.1952	24.3984	24.0192	24.3192		10.28	12.0363	17.5665	20.2888	20.8109	12.64	13.0821	13.5754	20.3741	19.9155		34.3504	48.4945	65.0913	879.78	74.0899	31.8347	96.934	332.026	548.09	130.416
	26.7312	25.3392	25.0272	24.324	25.1784	24.28	24.9672	24.0312	24.0576	24.924		11.4678	11.6227	16.8446	19.2509	17.7291	15.39	12.1923	14.4648	20.253	20.2966		28.0504	75.0855	243.251	890.35	288.274	56.1943	235.389	294.348	892.61	90.5258
	26.544	25.7088	24.9552	24.9624	25.296	23.74	24.4104	24.1152		24.768		11.5356	12.643	15.543	18.7032	16.7499	17.57	13.6962	13.7086		22.014		32.809	60.088	82.0698	503.16	89.4644	56.1943	110.981	245.266		105.078
	26.952	25.1808	25.1112	24.5304	25.1376	25.62		25.1544		24.0144		9.32	13.3725	15.379	24.1139	18.4892	7.98		12.8068		20.7667		30.5491	33.6371	466.418	436.74	61.3532	8.57		835.449		207.212
	26.112	25.2792	25.8888	24.3864	24.4776	25.49				24.7056		13.6301	13.5016	16.3056	20.6543	18.6642	8.78				19.6169		19.7097	57.4787	761.117	528.67	228.608	10.06				117.57
	26.2704	25.896			25.5672	25.52				23.8872		11.9693	14.4512			18.4365	9.12				23.1114		34.8803	52.3934			214.875	7.05				75.3549
	25.9656	25.6536			24.8688	25.97				24.4224		13.8634	15.103			20.4493	7.62				19.5118		23.9688	43.4306			131.768	8.58				46.9925

## Sheet: Figure 2A
5DIV-P1		P5
Time	CPS	Time	CPS
0.58542	933.414	0.46389	1543.41
0.59236	890.372	0.47083	1485.86
0.59931	850.961	0.47778	1450.2
0.60625	820.027	0.48472	1403.58
0.61319	784.474	0.49167	1358.04
0.62014	747.537	0.49861	1300.91
0.62708	718.492	0.50556	1261.12
0.63403	687.215	0.5125	1212.85
0.64097	666.008	0.51944	1152.2
0.64792	636.737	0.52639	1105.29
0.65486	619.796	0.53333	1067.78
0.66181	601.538	0.54028	1024.11
0.66875	586.104	0.54722	979.874
0.67569	566.051	0.55417	946.892
0.68264	555.893	0.56111	909.372
0.68958	538.645	0.56806	872.122
0.69653	530.712	0.575	837.74
0.70347	519.952	0.58194	809.885
0.71042	506.881	0.58889	776.779
0.71736	497.551	0.59583	749.294
0.72431	484.888	0.60278	718.247
0.73125	478.143	0.60972	691.933
0.73819	480.119	0.61667	673.481
0.74514	473.989	0.62361	650.024
0.75208	464.158	0.63056	628.321
0.75903	464.403	0.6375	612.801
0.76597	459.548	0.64444	592.954
0.77292	457.764	0.65139	573.461
0.77986	454.84	0.65833	561.081
0.78681	457.032	0.66528	544.945
0.79375	454.501	0.67222	532.806
0.80069	456.841	0.67917	518.9
0.80764	457.825	0.68611	513.714
0.81458	457.518	0.69306	504.566
0.82153	460.428	0.7	485.732
0.82847	463.662	0.70694	478.506
0.83542	465.991	0.71389	471.911
0.84236	473.83	0.72083	463.099
0.84931	476.233	0.72778	453.815
0.85625	481.831	0.73472	450.431
0.86319	488.316	0.74167	444.107
0.87014	491.021	0.74861	438.175
0.87708	495.751	0.75556	432.633
0.88403	504.998	0.7625	425.888
0.89097	514.41	0.76944	419.084
0.89792	515.875	0.77639	413.507
0.90486	527.011	0.78333	414.003
0.91181	531.114	0.79028	411.683
0.91875	545.198	0.79722	409.345
0.92569	548.748	0.80417	406.705
0.93264	557.22	0.81111	405.575
0.93958	567.82	0.81806	398.064
0.94653	574.707	0.825	399.476
0.95347	579.557	0.83194	394.059
0.96042	595.187	0.83889	396.328
0.96736	605.192	0.84583	394.076
0.97431	616.731	0.85278	394.419
0.98125	622.006	0.85972	392.835
0.98819	628.857	0.86667	397.744
0.99514	649.914	0.87361	390.888
1.00208	655.975	0.88056	391.238
1.00903	670.806	0.8875	388.121
1.01597	676.26	0.89444	391.869
1.02292	682.267	0.90139	392.118
1.02986	694.722	0.90833	389.564
1.03681	700.43	0.91528	389.287
1.04375	713.698	0.92222	391.374
1.05069	725.229	0.92917	391.016
1.05764	731.121	0.93611	389.103
1.06458	741.56	0.94306	387.62
1.07153	745.779	0.95	389.87
1.07847	752.708	0.95694	397.444
1.08542	761.031	0.96389	396.321
1.09236	767.734	0.97083	395.868
1.09931	769.434	0.97778	395.733
1.10625	783.852	0.98472	396.823
1.11319	788.851	0.99167	395.793
1.12014	791.613	0.99861	396.627
1.12708	799.038	1.00556	396.815
1.13403	808.254	1.0125	395.6
1.14097	809.577	1.01944	397.756
1.14792	816.307	1.02639	398.813
1.15486	818.7	1.03333	395.606
1.16181	824.752	1.04028	398.946
1.16875	834.812	1.04722	397.903
1.17569	825.449	1.05417	400.349
1.18264	842.158	1.06111	397.318
1.18958	842.036	1.06806	395.18
1.19653	829.276	1.075	394.829
1.20347	835.892	1.08194	395.626
1.21042	833.079	1.08889	397.816
1.21736	842.021	1.09583	401.311
1.22431	832.642	1.10278	394.866
1.23125	826.107	1.10972	401.086
1.23819	826.947	1.11667	398.781
1.24514	829.165	1.12361	400.726
1.25208	820.591	1.13056	399.36
1.25903	820.907	1.1375	398.545
1.26597	812.311	1.14444	395.998
1.27292	808.668	1.15139	396.695
1.27986	806.746	1.15833	394.676
1.28681	801.907	1.16528	393.877
1.29375	795.235	1.17222	393.007
1.30069	781.638	1.17917	398.741
1.30764	776.824	1.18611	391.696
1.31458	776.76	1.19306	394.289
1.32153	756.276	1.2	396.064
1.32847	747.573	1.20694	395.157
1.33542	741.279	1.21389	394.751
1.34236	728.201	1.22083	391.691
1.34931	723.191	1.22778	389.835
1.35625	710.355	1.23472	391.008
1.36319	700.147	1.24167	393.537
1.37014	686.962	1.24861	388.732
1.37708	680.883	1.25556	391.816
1.38403	678.891	1.2625	383.114
1.39097	660.472	1.26944	392.21
1.39792	654.264	1.27639	387.479
1.40486	644.232	1.28333	387.597
1.41181	629.887	1.29028	382.898
1.41875	619.598	1.29722	390.646
1.42569	610.821	1.30417	388.34
1.43264	600.3	1.31111	385.265
1.43958	590.512	1.31806	381.508
1.44653	582.448	1.325	384.26
1.45347	568.628	1.33194	381.789
1.46042	558.955	1.33889	378.925
1.46736	554.539	1.34583	379.235
1.47431	545.2	1.35278	376.703
1.48125	528.248	1.35972	379.729
1.48819	526.653	1.36667	376.93
1.49514	519.923	1.37361	372.317
1.50208	508.541	1.38056	368.979
1.50903	497.176	1.3875	369.396
1.51597	488.824	1.39444	370.693
1.52292	478.853	1.40139	367.772
1.52986	469.477	1.40833	371.048
1.53681	464.347	1.42222	410.377
1.54375	461.319	1.42917	408.343
1.55069	451.67	1.43611	405.182
1.55764	442.25	1.44306	400.668
1.56458	436.722	1.45	400.052
1.57153	430.397	1.45694	396.151
1.57847	421.636	1.46389	391.611
1.58542	415.104	1.47083	390.476
1.59236	408.739	1.47778	387.967
1.59931	412.066	1.48472	385.976
1.60625	401.443	1.49167	380.968
1.61319	388.799	1.49861	379.141
1.62014	384.702	1.50556	378.079
1.62708	387.319	1.5125	377.629
1.63403	380.745	1.51944	372.386
1.64097	376.743	1.52639	365.01
1.64792	370.274	1.53333	366.659
1.65486	365.756	1.54028	362.966
1.66181	363.321	1.54722	360.532
1.66875	358.919	1.55417	356.814
1.67569	357.612	1.56111	353.93
1.68264	350.078	1.56806	351.299
1.68958	349.592	1.575	349.951
1.69653	347.038	1.58194	349.254
1.70347	341.202	1.58889	346.87
1.71042	336.527	1.59583	355.451
1.71736	338.82	1.60278	354.848
1.72431	335.715	1.61667	360.593
1.73125	334.283	1.62361	367.802
1.73819	325.184	1.63056	358.32
1.74514	325.868	1.6375	362.075
1.75208	322.802	1.64444	361.47
1.75903	315.962	1.65139	359.497
1.76597	321.306	1.65833	360.974
1.77292	317.535	1.66528	357.384
1.77986	312.881	1.67222	358.295
1.78681	315.962	1.67917	352.404
1.79375	312.008	1.68611	354.46
1.80069	311.66	1.69306	354.928
1.80764	307.629	1.7	352.188
1.81458	308	1.70694	351.458
1.82153	306.281	1.71389	346.88
1.82847	300.392	1.72083	344.204
1.83542	301.703	1.72778	345.783
1.84236	302.856	1.73472	344.674
1.84931	302.441	1.74861	345.323
1.85625	302.697	1.75556	343.142
1.86319	299.042	1.7625	337.261
1.87014	299.271	1.76944	339.334
1.87708	297.834	1.77639	332.632
1.88403	293.553	1.78333	335.191
1.89097	293.102	1.79028	328.945
1.89792	300.003	1.79722	328.428
1.90486	297.674	1.80417	326.52
1.91181	294.724	1.81111	324.854
1.91875	296.84	1.81806	317.989
1.92569	297.842	1.825	315.15
1.93264	296.805	1.83194	316.557
1.93958	293.929	1.83889	320.626
1.94653	289.97	1.84583	315.059
1.95347	294.265	1.85278	312.707
1.96042	295.587	1.85972	306.499
1.96736	294.16	1.86667	311.693
1.97431	294.33	1.87361	307.666
1.98125	292.915	1.88056	304.957
1.98819	295.949	1.8875	301.221
1.99514	294.019	1.89444	299.556
2.00208	295.918	1.90139	299.214
2.00903	293.886	1.90833	296.027
2.01597	290.828	1.91528	297.343
2.02292	292.454	1.92222	291.035
2.02986	294.554	1.92917	293.142
2.03681	295.137	1.93611	295.529
2.04375	295.696	1.94306	294.758
2.05069	293.078	1.95	290.972
2.05764	293.952	1.95694	289.746
2.06458	297.339	1.96389	286.21
2.07153	296.656	1.97083	291.219
2.07847	294.977	1.97778	285.24
2.08542	296.163	1.98472	289.972
2.09236	298.289	1.99167	285.541
2.09931	298.715	1.99861	284.152
2.10625	294.353	2.00556	280.54
2.11319	294.82	2.0125	283.41
2.12014	298.344	2.01944	282.192
2.12708	295.718	2.02639	278.749
2.13403	300.271	2.03333	280.358
2.14097	298.911	2.04028	276.677
2.14792	300.104	2.04722	279.858
2.15486	298.823	2.05417	278.492
2.16181	301.997	2.06111	278.498
2.16875	301.564	2.06806	279.399
2.17569	297.882	2.075	276.108
2.18264	299.114	2.08194	276.4
2.18958	299.127	2.08889	277.101
2.19653	304.013	2.09583	277.73
2.20347	301.01	2.10278	279.29
2.21042	304.43	2.10972	277.85
2.21736	303.487	2.11667	276.604
2.22431	299.59	2.12361	275.611
2.23125	301.58	2.13056	275.206
2.23819	304.438	2.1375	278.565
2.24514	298.533	2.14444	274.572
2.25208	300.962	2.15139	272.658
2.25903	301.671	2.15833	274.87
2.26597	298.041	2.16528	271.648
2.27292	302.345	2.17222	276.827
2.27986	299.566	2.17917	273.961
2.28681	302.293	2.18611	272.388
2.29375	299.96	2.19306	273.232
2.30069	304.594	2.2	273.32
2.30764	300.138	2.20694	267.839
2.31458	303.561	2.21389	274.829
2.32153	304.581	2.22083	272.803
2.32847	299.435	2.22778	271.172
2.33542	299.735	2.23472	266.449
2.34236	302.273	2.24167	268.496
2.34931	300.075	2.24861	272.493
2.35625	296.639	2.25556	273.176
2.36319	297.2	2.2625	272.535
2.37014	301.283	2.26944	270.65
2.37708	299.636	2.27639	269.239
2.38403	299.162	2.28333	269.763
2.39097	299.363	2.29028	271.321
2.39792	300.805	2.29722	271.037
2.40486	300.046	2.30417	269.503
2.41181	293.242	2.31111	269.229
2.41875	297.135	2.31806	266.884
2.42569	298.188	2.325	269.063
2.43264	291.835	2.33194	269.553
2.43958	294.412	2.33889	270
2.44653	294.024	2.34583	268.214
2.45347	297.025	2.35278	268.092
2.46042	292.973	2.35972	268.703
2.46736	292.786	2.36667	269.129
2.47431	294.851	2.37361	269.107
2.48125	289.587	2.38056	270.577
2.48819	287.603	2.3875	268.99
2.49514	286.006	2.39444	269.561
2.50208	284.79	2.40139	270.116
2.50903	284.939	2.40833	271.346
2.51597	285.86	2.41528	272.287
2.52292	286.404	2.42222	266.22
2.52986	286.821	2.42917	276.129
2.53681	282.065	2.43611	269.907
2.54375	282.871	2.44306	272.391
2.55069	279.158	2.45	267.698
2.55764	276.18	2.45694	268.041
2.56458	278.797	2.46389	270.461
2.57153	278.843	2.47083	269.684
2.57847	273.957	2.47778	272.045
2.58542	278.272	2.48472	269.979
2.59236	276.414	2.49167	263.401
2.59931	272.776	2.49861	266.046
2.60625	275.425	2.50556	266.838
2.61319	270.83	2.5125	267.618
2.62014	272.107	2.51944	269.073
2.62708	268.894	2.52639	268.913
2.63403	268.749	2.53333	265.023
2.64097	265.751	2.54028	267.039
2.64792	263.169	2.54722	269
2.65486	262.028	2.55417	271.541
2.66181	260.106	2.56111	265.83
2.66875	263.117	2.56806	270.354
2.67569	261.51	2.575	263.31
2.68264	263.41	2.58194	267.01
2.68958	260.56	2.58889	268.243
2.69653	259.356	2.59583	267.082
2.70347	253.237	2.60278	262.786
2.71042	252.183	2.60972	263.504
2.71736	250.346	2.61667	266.788
2.72431	250.71	2.62361	266.154
2.73125	248.284	2.63056	266.177
2.73819	248.312	2.6375	263.646
2.74514	248.574	2.64444	263.423
2.75208	248.824	2.65139	266.515
2.75903	246.413	2.65833	263.741
2.76597	244.316	2.66528	265.738
2.77292	240.939	2.67222	261.675
2.77986	240.37	2.67917	262.971
2.78681	239.239	2.68611	262.936
2.79375	240.11	2.69306	260.256
2.80069	241.847	2.7	260.137
2.80764	235.004	2.70694	261.386
2.81458	234.427	2.71389	257.648
2.82153	235.659	2.72083	265.155
2.82847	234.478	2.72778	259.105
2.83542	233.097	2.73472	262.899
2.84236	227.933	2.74167	258.807
2.84931	230.921	2.74861	259.232
2.85625	228.146	2.75556	258.72
2.86319	230.61	2.7625	257.519
2.87014	226.419	2.76944	257.289
2.87708	227.113	2.77639	259.161
2.88403	227.469	2.78333	259.162
2.89097	223.517	2.79028	255.877
2.89792	219.439	2.79722	255.821
2.90486	220.375	2.80417	253.99
2.91181	222.06	2.81111	256.525
2.91875	220.532	2.81806	254.48
2.92569	218.858	2.825	254.228
2.93264	216.018	2.83194	251.044
2.93958	216.472	2.83889	253.044
2.94653	220.085	2.84583	253.155
2.95347	218.682	2.85278	247.119
2.96042	213.603	2.85972	248.819
2.96736	212.159	2.86667	249.136
2.97431	214.286	2.87361	249.186
2.98125	214.389	2.88056	249.165
2.98819	209.674	2.8875	247.263
2.99514	207.99	2.89444	250.808
3.00208	208.389	2.90139	249.062
3.00903	209.09	2.90833	247.962
3.01597	206.321	2.91528	245.729
3.02292	208.108	2.92222	245.597
3.02986	208.284	2.92917	245.989
3.03681	206.355	2.93611	244.419
3.04375	206.571	2.94306	241.3
3.05069	202.432	2.95	248.243
3.05764	203.789	2.95694	240.839
3.06458	204.895	2.96389	240.988
3.07153	205.009	2.97083	241.702
3.07847	202.103	2.97778	236.173
3.08542	200.516	2.98472	242.135
3.09236	199.723	2.99167	236.851
3.09931	198.13	2.99861	239.132
3.10625	200.285	3.00556	237.908
3.11319	199.51	3.0125	238.965
3.12014	199.357	3.01944	235.625
3.12708	202.431	3.02639	232.174
3.13403	197.444	3.03333	238.067
3.14097	193.424	3.04028	234.37
3.14792	198.793	3.04722	234.536
3.15486	197.335	3.05417	231.778
3.16181	195.647	3.06111	234.113
3.16875	195.73	3.06806	227.206
3.17569	199.029	3.075	228.552
3.18264	196.18	3.08194	226.752
3.18958	194.617	3.08889	228.8
3.19653	194.203	3.09583	228.92
3.20347	194.105	3.10278	227.04
3.21042	193.337	3.10972	228.797
3.21736	194.962	3.11667	227.421
3.22431	194.004	3.12361	224.956
3.23125	192.564	3.13056	224.362
3.23819	193.601	3.1375	224.502
3.24514	191.507	3.14444	227.731
3.25208	191.398	3.15139	225.776
3.25903	189.821	3.15833	223.498
3.26597	190.847	3.16528	226.39
3.27292	190.604	3.17222	224.768
3.27986	190.616	3.17917	222.328
3.28681	187.849	3.18611	224.116
3.29375	189.011	3.19306	219.162
3.30069	189.395	3.2	222.297
3.30764	190.141	3.20694	221.233
3.31458	191.467	3.21389	224.279
3.32153	188.739	3.22083	225.498
3.32847	187.833	3.22778	219.098
3.33542	186.567	3.23472	223.585
3.34236	185.426	3.24167	220.732
3.34931	185.851	3.24861	222.229
3.35625	187.743	3.25556	221.401
3.36319	189.711	3.2625	222.373
3.37014	186.11	3.26944	219.797
3.37708	188.31	3.27639	222.499
3.38403	190.305	3.28333	223.885
3.39097	187.421	3.29028	220.494
3.39792	184.943	3.29722	223.308
3.40486	184.963	3.30417	223.728
3.41181	185.519	3.31111	220.935
3.41875	185.39	3.31806	222.839
3.42569	186.545	3.325	219.762
3.43264	184.084	3.33194	222.854
3.43958	182.217	3.33889	222.317
3.44653	184.411	3.34583	220.436
3.45347	181.615	3.35278	222.558
3.46042	182.741	3.35972	222.158
3.46736	185.821	3.36667	220.313
3.47431	184.298	3.37361	219.98
3.48125	180.971	3.38056	221.416
3.48819	182.815	3.3875	221.502
3.49514	183.762	3.39444	222.653
3.50208	184.681	3.40139	220.206
3.50903	183.041	3.40833	222.009
3.51597	184.519	3.41528	220.659
3.52292	184.847	3.42222	222.578
3.52986	182.959	3.42917	224.943
3.53681	184.096	3.43611	223.568
3.54375	183.056	3.44306	225.668
3.55069	183.232	3.45	226.129
3.55764	185.005	3.45694	227.095
3.56458	180.83	3.46389	227.747
3.57153	181.112	3.47083	228.881
3.57847	182.289	3.47778	225.017
3.58542	180.172	3.48472	226.795
3.59236	181.389	3.49167	226.731
3.59931	183.157	3.49861	226.213
3.60625	177.92	3.50556	230.418
3.61319	181.527	3.5125	227.998
3.62014	179.509	3.51944	227.076
3.62708	179.726	3.52639	227.054
3.63403	178.374	3.53333	228.831
3.64097	180.065	3.54028	229.926
3.64792	180.578	3.54722	227.551
3.65486	180.72	3.55417	231.965
3.66181	181.73	3.56111	234.321
3.66875	179.544	3.56806	228.711
3.67569	182.595	3.575	233.724
3.68264	179.55	3.58194	234.537
3.68958	179.041	3.58889	234.926
3.69653	178.365	3.59583	230.922
3.70347	178.475	3.60278	231.14
3.71042	180.879	3.60972	230.195
3.71736	178.543	3.61667	228.862
3.72431	179.971	3.62361	231.359
3.73125	178.893	3.63056	230.96
3.73819	175.579	3.6375	231.383
3.74514	174.175	3.64444	234.865
3.75208	176.375	3.65139	229.328
3.75903	178.056	3.65833	234.961
3.76597	175.867	3.66528	230.894
3.77292	172.936	3.67222	236.092
3.77986	175.334	3.67917	232.901
3.78681	173.274	3.68611	231.974
3.79375	173.75	3.69306	233.888
3.80069	175.317	3.7	233.119
3.80764	172.827	3.70694	233.959
3.81458	173.715	3.71389	233.116
3.82153	170.91	3.72083	232.482
3.82847	170.052	3.72778	234.17
3.83542	172.538	3.73472	232.05
3.84236	172.698	3.74167	233.018
3.84931	169.256	3.74861	235.176
3.85625	171.099	3.75556	231.167
3.86319	171.588	3.7625	233.566
3.87014	170.883	3.76944	231.537
3.87708	171.845	3.77639	231.792
3.88403	166.354	3.78333	231.165
3.89097	168.01	3.79028	230.004
3.89792	168.414	3.79722	231.606
3.90486	170.133	3.80417	227.757
3.91181	168.136	3.81111	229.582
3.91875	165.586	3.81806	230.85
3.92569	167.634	3.825	228.726
3.93264	166.019	3.83194	228.786
3.93958	168.201	3.83889	229.141
3.94653	164.069	3.84583	227.484
3.95347	166.71	3.85278	226.478
3.96042	165.567	3.85972	223.551
3.96736	166.215	3.86667	225.856
3.97431	164.333	3.87361	227.469
3.98125	164.267	3.88056	226.479
3.98819	165.581	3.8875	227.804
3.99514	162.225	3.89444	223.703
4.00208	162.859	3.90139	225.569
4.00903	161.505	3.90833	221.771
4.01597	159.216	3.91528	223.554
4.02292	165.54	3.92222	221.876
4.02986	163.507	3.92917	222.554
4.03681	160.712	3.93611	221.635
4.04375	161.577	3.94306	223.047
4.05069	158.517	3.95	219.501
4.05764	159.881	3.95694	221.387
4.06458	160.569	3.96389	219.072
4.07153	157.605	3.97083	219.356
4.07847	158.756	3.97778	218.192
4.08542	156.453	3.98472	216.776
4.09236	159.695	3.99167	214.987
4.09931	157.485	3.99861	217.616
4.10625	156.42	4.00556	216.288
4.11319	155.925	4.0125	213.545
4.12014	155.31	4.01944	216.305
4.12708	153.9	4.02639	211.565
4.13403	155.599	4.03333	215.314
4.14097	152.907	4.04028	210.224
4.14792	153.045	4.04722	214.51
4.15486	155.779	4.05417	209.548
4.16181	156.818	4.06111	211.278
4.16875	152.87	4.06806	208.063
4.17569	150.456	4.075	210.409
4.18264	154.105	4.08194	208.18
4.18958	154.33	4.08889	206.931
4.19653	149.277	4.09583	209.204
4.20347	148.71	4.10278	207.755
4.21042	149.811	4.10972	205.396
4.21736	148.886	4.11667	207.369
4.22431	148.525	4.12361	206.177
4.23125	151.665	4.13056	207.114
4.23819	147.747	4.1375	206.868
4.24514	147.79	4.14444	206.71
4.25208	147.275	4.15139	207.392
4.25903	144.873	4.15833	205.673
4.26597	146.738	4.16528	202.213
4.27292	145.06	4.17222	205.436
4.27986	145.323	4.17917	204.117
4.28681	144.851	4.18611	201.971
4.29375	146.645	4.19306	203.627
4.30069	145.39	4.2	206.494
4.30764	143.398	4.20694	202.639
4.31458	144.777	4.21389	203.235
4.32153	145.514	4.22083	199.833
4.32847	142.071	4.22778	202.648
4.33542	144.693	4.23472	203.676
4.34236	143.651	4.24167	201.327
4.34931	142.341	4.24861	201.178
4.35625	144.372	4.25556	200.55
4.36319	142.003	4.2625	201.611
4.37014	144.363	4.26944	204.064
4.37708	143.045	4.27639	203.129
4.38403	142.186	4.28333	201.942
4.39097	141.939	4.29028	201.726
4.39792	142.186	4.29722	203.008
4.40486	140.972	4.30417	202.112
4.41181	143.569	4.31111	199.594
4.41875	143.151	4.31806	200.386
4.42569	139.532	4.325	202.973
4.43264	140.503	4.33194	204.665
4.43958	140.472	4.33889	200.375
4.44653	139.474	4.34583	205.863
4.45347	139.877	4.35278	201.308
4.46042	142.472	4.35972	199.749
4.46736	139.586	4.36667	202.117
4.47431	139.618	4.37361	206.782
4.48125	138.038	4.38056	204.528
4.48819	140.1	4.3875	205.335
4.49514	139.723	4.39444	207.343
4.50208	138.748	4.40139	206.011
4.50903	139.744	4.40833	204.031
4.51597	138.007	4.41528	205.419
4.52292	140.089	4.42222	205.947
4.52986	138.923	4.42917	206.944
4.53681	141.913	4.43611	205.324
4.54375	139.289	4.44306	207.39
4.55069	139.892	4.45	210.467
4.55764	137.688	4.45694	204.361
4.56458	139.301	4.46389	205.082
4.57153	140.213	4.47083	206.308
4.57847	135.387	4.47778	208.09
4.58542	136.433	4.48472	210.034
4.59236	137.379	4.49167	211.68
4.59931	138.89	4.49861	212.613
4.60625	139.593	4.50556	211.035
4.61319	138.583	4.5125	210.786
4.62014	139.406	4.51944	211.936
4.62708	138.902	4.52639	207.847
4.63403	136.463	4.53333	211.695
4.64097	138.153	4.54028	210.345
4.64792	140.688	4.54722	211.736
4.65486	139.186	4.55417	209.749
4.66181	137.716	4.56111	212.31
4.66875	137.144	4.56806	213.941
4.67569	139.412	4.575	214.179
4.68264	138.858	4.58194	213.755
4.68958	138.704	4.58889	217.812
4.69653	136.719	4.59583	215.594
4.70347	136.61	4.60278	216.453
4.71042	135.162	4.60972	213.868
4.71736	139.869	4.61667	215.514
4.72431	139.219	4.62361	217.51
4.73125	137.364	4.63056	217.529
4.73819	138.89	4.6375	220.143
4.74514	136.601	4.64444	213.323
4.75208	135.291	4.65139	221.563
4.75903	138.324	4.65833	217.327
4.76597	138.268	4.66528	220.522
4.77292	137.373	4.67222	221.073
4.77986	136.78	4.67917	222.23
4.78681	138.39	4.68611	218.926
4.79375	139.263	4.69306	221.918
4.80069	137.929	4.7	217.827
4.80764	137.144	4.70694	221.467
4.81458	136.887	4.71389	219.938
4.82153	136.154	4.72083	218.338
4.82847	136.791	4.72778	218.019
4.83542	139.18	4.73472	220.49
4.84236	136.65	4.74167	220.356
4.84931	138.873	4.74861	218.511
4.85625	136.632	4.75556	217.777
4.86319	135.444	4.7625	216.716
4.87014	135.545	4.76944	218.149
4.87708	134.845	4.77639	218.805
4.88403	134.693	4.78333	220.543
4.89097	135.227	4.79028	217.054
4.89792	133.908	4.79722	216.963
4.90486	136.206	4.80417	219.459
4.91181	135.127	4.81111	219.09
4.91875	135.209	4.81806	221.545
4.92569	134.09	4.825	218.536
4.93264	132.401	4.83194	218.221
4.93958	133.773	4.83889	218.431
4.94653	135.689	4.84583	217.579
4.95347	134.428	4.85278	216.694
4.96042	135.043	4.85972	218.016
4.96736	133.894	4.86667	214.43
4.97431	133.572	4.87361	217.849
4.98125	136.657	4.88056	214.761
4.98819	135.167	4.8875	216.636
4.99514	136.331	4.89444	216.938
5.00208	134.215	4.90139	211.878
5.00903	134.609	4.90833	216.722
5.01597	131.396	4.91528	215.498
5.02292	133.75	4.92222	215.383
5.02986	133.024	4.92917	214.636
5.03681	132.642	4.93611	215.596
5.04375	132.919	4.94306	213.267
5.05069	131.148	4.95	210.251
5.05764	132.707	4.95694	211.997
5.06458	131.136	4.96389	211.835
5.07153	131.239	4.97083	211.268
5.07847	131.467	4.97778	210.57
5.08542	129.274	4.98472	211.763
5.09236	128.491	4.99167	210.009
5.09931	130.948	4.99861	207.162
5.10625	130.729	5.00556	207.33
5.11319	132.653	5.0125	208.425
5.12014	131.196	5.01944	208.158
5.12708	131.514	5.02639	209.861
5.13403	129.451	5.03333	206.83
5.14097	128.349	5.04028	204.51
5.14792	127.763	5.04722	206.984
5.15486	127.77	5.05417	207.099
5.16181	128.49	5.06111	207.076
5.16875	128.349	5.06806	205.109
5.17569	125.89	5.075	201.677
5.18264	126.658	5.08194	203.237
5.18958	129.819	5.08889	203.209
5.19653	127.99	5.09583	202.288
5.20347	125.785	5.10278	203.616
5.21042	127.888	5.10972	197.433
5.21736	126.451	5.11667	201.63
5.22431	127.824	5.12361	197.77
5.23125	127.863	5.13056	198.225
5.23819	123.574	5.1375	199.233
5.24514	125.022	5.14444	199.28
5.25208	125.713	5.15139	198.196
5.25903	124.582	5.15833	199.954
5.26597	123.615	5.16528	200.9
5.27292	126.652	5.17222	199.248
5.27986	123.433	5.17917	196.309
5.28681	125.032	5.18611	197.735
5.29375	122.432	5.19306	196.583
5.30069	121.422	5.2	196.943
5.30764	124.899	5.20694	195.658
5.31458	125.742	5.21389	198.838
5.32153	124.064	5.22083	197.937
5.32847	125.288	5.22778	196.03
5.33542	122.641	5.23472	195.088
5.34236	120.3	5.24167	199.726
5.34931	121.942	5.24861	192.994
5.35625	120.841	5.25556	193.745
5.36319	118.293	5.2625	195.258
5.37014	121.212	5.26944	195.14
5.37708	120.553	5.27639	196.892
5.38403	119.745	5.28333	196.494
5.39097	120.789	5.29028	196.364
5.39792	119.735	5.29722	198.629
5.40486	118.568	5.30417	198.287
5.41181	118.516	5.31111	192.821
5.41875	122.499	5.31806	193.789
5.42569	120.329	5.325	194.638
5.43264	119.876	5.33194	194.031
5.43958	121.067	5.33889	192.981
5.44653	118.761	5.34583	195.281
5.45347	119.439	5.35278	196.424
5.46042	120.229	5.35972	196.776
5.46736	121.537	5.36667	191.555
5.47431	120.968	5.37361	193.253
5.48125	118.78	5.38056	193.875
5.48819	118.647	5.3875	193.984
5.49514	117.906	5.39444	194.402
5.50208	119.249	5.40139	195.856
5.50903	118.372	5.40833	195.694
5.51597	117.188	5.42222	195.7
5.52292	118.214	5.42917	197.089
5.52986	116.688	5.43611	196.579
5.53681	117.404	5.44306	198.499
5.54375	116.973	5.45	196.487
5.55069	116.43	5.45694	197.874
5.55764	116.679	5.46389	198.931
5.56458	119.496	5.47083	198.992
5.57153	117.437	5.47778	201.063
5.57847	117.75	5.48472	200.434
5.58542	116.757	5.49167	200.857
5.59236	118.212	5.49861	201.646
5.59931	118.856	5.50556	198.653
5.60625	117.506	5.5125	201.19
5.61319	116.895	5.51944	201.572
5.62014	119.007	5.52639	201.7
5.62708	117.129	5.53333	201.933
5.63403	118.078	5.54028	203.916
5.64097	116.907	5.54722	203.834
5.64792	119.649	5.55417	201.862
5.65486	116.559	5.56111	204.367
5.66181	116.49	5.56806	205.481
5.66875	116.912	5.575	205.221
5.67569	117.109	5.58194	205.817
5.68264	119.83	5.58889	206.592
5.68958	116.569	5.59583	206.821
5.69653	117.761	5.60278	206.321
5.70347	117.484	5.60972	207.755
5.71042	117.118	5.61667	206.091
5.71736	118.253	5.62361	204.645
5.72431	115.5	5.63056	209.09
5.73125	115.071	5.6375	209.561
5.73819	115.762	5.64444	208.18
5.74514	116.76	5.65139	209.779
5.75208	119.4	5.65833	207.142
5.75903	115.895	5.66528	206.696
5.76597	116.75	5.67222	207.269
5.77292	117.427	5.67917	209.633
5.77986	119.164	5.68611	210.441
5.78681	118.042	5.69306	208.534
5.79375	115.928	5.7	210.874
5.80069	116.573	5.70694	213.769
5.80764	118.849	5.71389	210.17
5.81458	116.827	5.72083	212.971
5.82153	116.605	5.72778	212.905
5.82847	116.025	5.73472	210.49
5.83542	118.526	5.74167	210.528
5.84236	117.298	5.74861	206.653
5.84931	118.544	5.75556	210.73
5.85625	117.113	5.7625	211.579
5.86319	120.924	5.76944	208.453
5.87014	118.509	5.77639	210.629
5.87708	117.991	5.78333	209.361
5.88403	118.086	5.79028	213.323
5.89097	119.764	5.79722	210.153
5.89792	116.812	5.80417	209.512
5.90486	121.069	5.81111	212.639
5.91181	119.366	5.81806	213.033
5.91875	119.206	5.825	210.182
5.92569	120.801	5.83194	209.043
5.93264	117.037	5.83889	211.612
5.93958	116.625	5.84583	209.836
5.94653	116.095	5.85278	209.062
5.95347	117.235	5.85972	209.908
5.96042	118.229	5.86667	211.421
5.96736	118.341	5.87361	211.176
5.97431	118.206	5.88056	208.834
5.98125	118.144	5.8875	209.845
5.98819	118.172	5.89444	207.632
5.99514	120.485	5.90139	212.833
6.00208	116.962	5.90833	205.615
6.00903	117.192	5.91528	208.05
6.01597	120.572	5.92222	206.485
6.02292	119.404	5.92917	207.719
6.02986	118.736	5.93611	206.89
6.03681	116.158	5.94306	206.465
6.04375	119.231	5.95	205.817
6.05069	118.898	5.95694	204.996
6.05764	117.942	5.96389	203.632
6.06458	119.382	5.97083	203.195
6.07153	118.91	5.97778	204.852
6.07847	117.35	5.98472	202.216
6.08542	115.735	5.99167	200.297
6.09236	116.202	5.99861	201.004
6.09931	113.691	6.00556	202.262
6.10625	117.373	6.0125	201.063
6.11319	113.408	6.01944	201.055
6.12014	120.059	6.02639	199.403
6.12708	114.477	6.03333	200.372
6.13403	117.685	6.04028	201.965
6.14097	117.139	6.04722	200.933
6.14792	113.961	6.05417	199.075
6.15486	117.095	6.06111	201.069
6.16181	115.442	6.06806	198.686
6.16875	115.919	6.075	196.569
6.17569	116.27	6.08194	195.791
6.18264	114.669	6.08889	196.871
6.18958	115.543	6.09583	196.181
6.19653	117.067	6.10278	196.071
6.20347	116.186	6.10972	193.941
6.21042	113.945	6.11667	193.889
6.21736	114.2	6.12361	193.399
6.22431	116.446	6.13056	191.487
6.23125	114.519	6.1375	195.351
6.23819	117.536	6.14444	192.016
6.24514	115.262	6.15139	193.385
6.25208	117.06	6.15833	189.997
6.25903	118.24	6.16528	189.567
6.26597	115.29	6.17222	190.474
6.27292	114.999	6.17917	192.138
6.27986	113.573	6.18611	187.248
6.28681	115.247	6.19306	187.925
6.29375	115.749	6.2	187.575
6.30069	113.951	6.20694	188.386
6.30764	113.472	6.21389	190.491
6.31458	114.431	6.22083	188.31
6.32153	113.31	6.22778	188.791
6.32847	112.379	6.23472	186.153
6.33542	113.507	6.24167	189.077
6.34236	112.743	6.24861	187.381
6.34931	115.345	6.25556	185.035
6.35625	115.385	6.2625	185.256
6.36319	111.871	6.26944	185.764
6.37014	115.434	6.27639	185.943
6.37708	113.171	6.28333	187.638
6.38403	110.44	6.29028	188.372
6.39097	110.916	6.29722	182.884
6.39792	114.074	6.30417	186.196
6.40486	111.041	6.31111	188.343
6.41181	111.546	6.31806	188.199
6.41875	114.165	6.325	186.902
6.42569	110.728	6.33194	187.406
6.43264	111.991	6.33889	187.435
6.43958	109.312	6.34583	186.047
6.44653	111.44	6.35278	189.236
6.45347	113.419	6.35972	186.672
6.46042	108.213	6.36667	184.54
6.46736	110.237	6.37361	183.615
6.47431	107.338	6.38056	187.053
6.48125	110.32	6.3875	189.829
6.48819	109.176	6.39444	189.075
6.49514	110.274	6.40139	183.703
6.50208	109.596	6.40833	186.348
6.50903	109.559	6.41528	185.98
6.51597	111.967	6.42222	187.592
6.52292	111.548	6.42917	186.674
6.52986	108.62	6.43611	188.199
6.53681	108.093	6.44306	188.429
6.54375	109.211	6.45	190.129
6.55069	108.974	6.45694	187.205
6.55764	109.413	6.46389	184.891
6.56458	110.681	6.47083	188.804
6.57153	111.733	6.47778	186.196
6.57847	106.209	6.48472	189.034
6.58542	108.302	6.49167	188.3
6.59236	109.502	6.49861	188.314
6.59931	106.664	6.50556	187.455
6.60625	107.443	6.5125	186.025
6.61319	109.859	6.51944	191.656
6.62014	108.571	6.52639	187.424
6.62708	109.037	6.53333	192.844
6.63403	110.084	6.54028	190.864
6.64097	108.796	6.54722	191.021
6.64792	112.669	6.55417	192.074
6.65486	110.694	6.56111	192.592
6.66181	106.535	6.56806	192.143
6.66875	110.28	6.575	191.613
6.67569	108.167	6.58194	194.984
6.68264	108.304	6.58889	193.552
6.68958	107.194	6.59583	193.298
6.69653	108.901	6.60278	193.48
6.70347	107.891	6.60972	195.243
6.71042	107.511	6.61667	193.212
6.71736	107.251	6.62361	196.266
6.72431	108.396	6.63056	195.86
6.73125	107.284	6.6375	196.741
6.73819	109.758	6.64444	194.667
6.74514	109.139	6.65139	194.379
6.75208	108.533	6.65833	196.035
6.75903	109.081	6.66528	196.496
6.76597	105.957	6.67222	195.523
6.77292	107.705	6.67917	198.168
6.77986	107.963	6.68611	199.435
6.78681	107.644	6.69306	197.058
6.79375	106.905	6.7	196.453
6.80069	110.724	6.70694	197.044
6.80764	110.364	6.71389	195.869
6.81458	105.608	6.72083	200.3
6.82153	108.686	6.72778	200.026
6.82847	107.857	6.73472	199.637
6.83542	108.792	6.74167	198.467
6.84236	108.656	6.74861	200.095
6.84931	110.09	6.75556	199.752
6.85625	108.496	6.7625	197.894
6.86319	106.629	6.76944	202.705
6.87014	107.105	6.77639	201.783
6.87708	111.212	6.78333	198.473
6.88403	110.199	6.79028	201.711
6.89097	107.197	6.79722	200.199
6.89792	108.188	6.80417	202.216
6.90486	110.436	6.81111	203.829
6.91181	110.09	6.81806	199.026
6.91875	108.965	6.825	200.3
6.92569	109.528	6.83194	198.081
6.93264	109.775	6.83889	199.159
6.93958	110.623	6.84583	200.271
6.94653	108.619	6.85278	198.369
6.95347	109.714	6.85972	199.997
6.96042	107.838	6.86667	198.963
6.96736	108.019	6.87361	196.986
6.97431	110.643	6.88056	198.194
6.98125	109.762	6.8875	198.801
6.98819	108.859	6.89444	198.211
6.99514	112.711	6.90139	201.36
7.00208	112.222	6.90833	199.795
7.00903	110.332	6.91528	199.147
7.01597	108.081	6.92222	198.353
7.02292	109.427	6.92917	197.977
7.02986	109.868	6.93611	201.726
7.03681	109.839	6.94306	198.499
7.04375	110.373	6.95	200.559
7.05069	109.442	6.95694	198.557
7.05764	109.901	6.96389	197.433
7.06458	107.591	6.97083	194.811
7.07153	108.188	6.97778	194.959
7.07847	107.615	6.98472	196.05
7.08542	109.307	6.99167	193.601
7.09236	108.467	6.99861	198.268
7.09931	110.85	7.00556	194.878
7.10625	110.969	7.0125	193.745
7.11319	108.678	7.01944	194.35
7.12014	110.53	7.02639	192.189
7.12708	108.17	7.03333	192.448
7.13403	110.972	7.04028	193.622
7.14097	109.603	7.04722	195.455
7.14792	107.281	7.05417	193.572
7.15486	109.637	7.06111	193.277
7.16181	109.912	7.06806	190.188
7.16875	109.051	7.075	192.201
7.17569	109.405	7.08194	190.446
7.18264	108.263	7.08889	188.519
7.18958	107.803	7.09583	189.553
7.19653	107.964	7.10278	192.811
7.20347	106.842	7.10972	191.272
7.21042	108.85	7.11667	190.073
7.21736	108.222	7.12361	187.522
7.22431	107.702	7.13056	188.3
7.23125	108.446	7.1375	188.155
7.23819	107.263	7.14444	190.849
7.24514	105.408	7.15139	188.477
7.25208	109.831	7.15833	188.184
7.25903	108.627	7.16528	187.579
7.26597	107.874	7.17222	187.006
7.27292	106.11	7.17917	185.879
7.27986	107.383	7.18611	184.05
7.28681	105.422	7.19306	185.505
7.29375	106.83	7.2	187.406
7.30069	108.332	7.20694	185.303
7.30764	106.191	7.21389	183.203
7.31458	106.503	7.22083	185.649
7.32153	105.61	7.22778	183.978
7.32847	105.577	7.23472	185.156
7.33542	107.424	7.24167	184.592
7.34236	105.729	7.24861	183.459
7.34931	104.729	7.25556	186.511
7.35625	107.857	7.2625	183.966
7.36319	104.394	7.26944	182.71
7.37014	104.406	7.27639	180.924
7.37708	106.545	7.28333	182.206
7.38403	103.031	7.29028	182.22
7.39097	106.088	7.29722	182.736
7.39792	102.556	7.30417	181.514
7.40486	103.3	7.31111	183.326
7.41181	103.283	7.31806	179.469
7.41875	107.107	7.325	181.598
7.42569	104.466	7.33194	181.14
7.43264	104.011	7.33889	181.226
7.43958	104.95	7.34583	180.578
7.44653	105.463	7.35278	180.504
7.45347	102.224	7.35972	181.486
7.46042	103.445	7.36667	180.564
7.46736	104.604	7.37361	181.961
7.47431	103.224	7.38056	181.236
7.48125	103.726	7.3875	178.446
7.48819	102.034	7.39444	180.996
7.49514	105.312	7.40139	177.61
7.50208	102.901	7.40833	179.425
7.50903	103.76	7.41528	180.031
7.51597	102.801	7.42222	179.485
7.52292	104.497	7.42917	181.471
7.52986	100.792	7.43611	182.033
7.53681	103.708	7.44306	178.555
7.54375	104.338	7.45	180.09
7.55069	101.129	7.45694	183.79
7.55764	104.342	7.46389	181.247
7.56458	103.421	7.47083	181.947
7.57153	102.898	7.47778	181.123
7.57847	100.611	7.48472	179.918
7.58542	101.36	7.49167	183.355
7.59236	101.792	7.49861	181.241
7.59931	104.635	7.50556	184.205
7.60625	103.277	7.5125	182.177
7.61319	104.811	7.51944	181.788
7.62014	102.239	7.52639	181.287
7.62708	102.829	7.53333	183.272
7.63403	100.798	7.54028	182.335
7.64097	102.715	7.54722	184.799
7.64792	103.624	7.55417	180.492
7.65486	104.169	7.56111	179.952
7.66181	104.557	7.56806	182.249
7.66875	100.838	7.575	183.157
7.67569	102.792	7.58194	184.876
7.68264	102.86	7.58889	182.696
7.68958	102.169	7.59583	183.482
7.69653	102.942	7.60278	182.741
7.70347	100.903	7.60972	187.63
7.71042	105.407	7.61667	184.035
7.71736	104.01	7.62361	185.663
7.72431	101.017	7.63056	184.934
7.73125	102.952	7.6375	184.263
7.73819	101.59	7.64444	184.05
7.74514	103.624	7.65139	185.19
7.75208	103.026	7.65833	188.249
7.75903	104.111	7.66528	185.741
7.76597	103.807	7.67222	185.746
7.77292	100.841	7.67917	186.241
7.77986	101.343	7.68611	183.123
7.78681	103.405	7.69306	183.805
7.79375	102.639	7.7	184.357
7.80069	103.002	7.70694	187.491
7.80764	102.021	7.71389	186.735
7.81458	103.287	7.72083	185.3
7.82153	101.398	7.72778	182.68
7.82847	103.544	7.73472	185.075
7.83542	103.29	7.74167	187.329
7.84236	102.066	7.74861	187.478
7.84931	102.27	7.75556	183.615
7.85625	101.187	7.7625	191.77
7.86319	101.547	7.76944	187.017
7.87014	105.204	7.77639	185.303
7.87708	102.973	7.78333	183.128
7.88403	103.439	7.79028	186.357
7.89097	102.842	7.79722	186.049
7.89792	101.302	7.80417	187.474
7.90486	103.846	7.81111	186.254
7.91181	103.377	7.81806	185.992
7.91875	104.164	7.825	186.864
7.92569	102.865	7.83194	187.389
7.93264	104.255	7.83889	188.328
7.93958	104.083	7.84583	185.403
7.94653	104.428	7.85278	187.205
7.95347	104.385	7.85972	186.528
7.96042	104.785	7.86667	186.227
7.96736	103.55	7.87361	188.609
7.97431	103.869	7.88056	183.099
7.98125	101.754	7.8875	187.57
7.98819	106.117	7.89444	185.303
7.99514	102.299	7.90139	183.978
8.00208	104.716	7.90833	184.905
8.00903	102.069	7.91528	185.968
8.01597	101.61	7.92222	185.087
8.02292	105.307	7.92917	183.402
8.02986	102.083	7.93611	184
8.03681	104.319	7.94306	179.798
8.04375	102.483	7.95	184.165
8.05069	104.287	7.95694	184.698
8.05764	106.027	7.96389	182.71
8.06458	104.666	7.97083	181.043
8.07153	103.824	7.97778	184.054
8.07847	103.774	7.98472	178.98
8.08542	103.939	7.99167	181.11
8.09236	104.098	7.99861	181.529
8.09931	101.745	8.00556	183.382
8.10625	102.181	8.0125	180.607
8.11319	102.684	8.01944	177.181
8.12014	100.784	8.02639	181.131
8.12708	104.58	8.03333	179.425
8.13403	102.598	8.04028	180.189
8.14097	102.684	8.04722	180.403
8.14792	102.239	8.05417	178.332
8.15486	101.22	8.06111	179.08
8.16181	101.974	8.06806	178.697
8.16875	103.535	8.075	179.598
8.17569	105.127	8.08194	178.714
8.18264	101.807	8.08889	173.726
8.18958	102.337	8.09583	176.381
8.19653	103.492	8.10278	178.631
8.20347	103.678	8.10972	177.359
8.21042	100.693	8.11667	174.997
8.21736	103.766	8.12361	173.389
8.22431	100.482	8.13056	175.217
8.23125	103.751	8.1375	173.581
8.23819	101.986	8.14444	173.748
8.24514	103.863	8.15139	174.526
8.25208	102.152	8.15833	172.486
8.25903	104.056	8.16528	172.942
8.26597	101.513	8.17222	172.424
8.27292	104.424	8.17917	171.89
8.27986	103.809	8.18611	171.751
8.28681	104.446	8.19306	175.41
8.29375	102.412	8.2	168.609
8.30069	100.703	8.20694	172.198
8.30764	102.037	8.21389	167.209
8.31458	104.051	8.22083	168.374
8.32153	102.917	8.22778	169.149
8.32847	100.486	8.23472	169.807
8.33542	100.553	8.24167	170.282
8.34236	102.452	8.24861	167.531
8.34931	101.535	8.25556	166.84
8.35625	102.309	8.2625	167.968
8.36319	102.267	8.26944	168.482
8.37014	102.902	8.27639	167.291
8.37708	100.305	8.28333	167.215
8.38403	101.706	8.29028	169.941
8.39097	101.82	8.29722	167.785
8.39792	100.138	8.30417	167.368
8.40486	103.002	8.31111	167.329
8.41181	101.936	8.31806	165.354
8.41875	102.152	8.325	165.529
8.42569	100.787	8.33194	164.719
8.43264	103.002	8.33889	164.125
8.43958	99.856	8.34583	163.671
8.44653	100.885	8.35278	164.098
8.45347	99.986	8.35972	165.668
8.46042	100.294	8.36667	164.643
8.46736	101.737	8.37361	166.071
8.47431	100.596	8.38056	165.697
8.48125	99.231	8.3875	164.967
8.48819	99.406	8.39444	161.741
8.49514	96.649	8.40139	163.498
8.50208	99.761	8.40833	168.28
8.50903	98.749	8.41528	160.766
8.51597	98.13	8.42222	164.878
8.52292	98.617	8.42917	163.901
8.52986	100.227	8.43611	163.959
8.53681	96.902	8.44306	164.463
8.54375	100.726	8.45	163.036
8.55069	95.24	8.45694	163.488
8.55764	97.461	8.46389	164.768
8.56458	97.809	8.47083	164.295
8.57153	97.395	8.47778	163.56
8.57847	99.206	8.48472	162.878
8.58542	100.942	8.49167	163.306
8.59236	98.835	8.49861	161.217
8.59931	95.223	8.50556	162.397
8.60625	97.203	8.5125	163.661
8.61319	97.787	8.51944	162.811
8.62014	95.739	8.52639	163.738
8.62708	97.384	8.53333	163.022
8.63403	96.347	8.54028	166.364
8.64097	97.614	8.54722	163.409
8.64792	97.678	8.55417	163.138
8.65486	98.796	8.56111	162.336
8.66181	97.297	8.56806	164.578
8.66875	98.001	8.575	167.344
8.67569	96.904	8.58194	164.026
8.68264	95.768	8.58889	166.739
8.68958	96.375	8.59583	165.197
8.69653	98.868	8.60278	162.898
8.70347	97.282	8.60972	163.685
8.71042	96.059	8.61667	163.44
8.71736	96.782	8.62361	164.248
8.72431	98.452	8.63056	164.156
8.73125	96.846	8.6375	165.269
8.73819	98.81	8.64444	163.771
8.74514	96.479	8.65139	163.757
8.75208	95.554	8.65833	165.279
8.75903	98.735	8.66528	168.534
8.76597	98.047	8.67222	166.868
8.77292	96.469	8.67917	162.081
8.77986	94.739	8.68611	163.829
8.78681	97.279	8.69306	166.062
8.79375	95.958	8.7	167.075
8.80069	99.718	8.70694	166.681
8.80764	96.421	8.71389	165.543
8.81458	95.865	8.72083	167.089
8.82153	96.231	8.72778	163.443
8.82847	95.9	8.73472	165.513
8.83542	96.966	8.74167	165.918
8.84236	97.369	8.74861	164.907
8.84931	97.03	8.75556	166.062
8.85625	96.987	8.7625	164.189
8.86319	96.533	8.76944	163.681
8.87014	96.925	8.77639	164.617
8.87708	96.279	8.78333	162.47
8.88403	96.042	8.79028	164.227
8.89097	95.791	8.79722	167.022
8.89792	95.093	8.80417	166.134
8.90486	96.26	8.81111	165.702
8.91181	97.537	8.81806	167.272
8.91875	98.053	8.825	165.212
8.92569	95.538	8.83194	165.668
8.93264	97.548	8.83889	166.157
8.93958	96.757	8.84583	164.857
8.94653	99.012	8.85278	167.209
8.95347	97.914	8.85972	164.986
8.96042	97.47	8.86667	168.068
8.96736	97.946	8.87361	163.829
8.97431	97.004	8.88056	164.193
8.98125	98.073	8.8875	163.935
8.98819	97.225	8.89444	162.806
8.99514	97.764	8.90139	164.29
9.00208	100.219	8.90833	165.195
		8.91528	162.734
		8.92222	164.055
		8.92917	162.677
		8.93611	160.54
		8.94306	159.724
		8.95	161.731
		8.95694	162.24
		8.96389	161.966
		8.97083	162.451
		8.97778	160.382
		8.98472	161.603
		8.99167	159.033
		8.99861	163.755
		9.00556	164.852
		9.0125	164.194

## Sheet: Figure 2B
	Period		Phase		Amplitude
	5DIV-P1	P5	5DIV-P1	P5	5DIV-P1	P5
	26.58	26.1744	13.13	14.56	4.76	8.76
	27.27	28.764	10.62	5.65	5.88	13.53
	27.68	24.5856	5.71	16.33	11.07	9.88
	27.2928	26.4768	11.7467	11	1.8315	15.44
	27.276	27.18	13.0432	6.9	1.0728	15
		24.936		15.05		11.01

## Sheet: Figure 3B
	Ex vivo		2-DIV
	CT0	CT12	Peak	Trough
	0.18	0.18	0.21	0.15
	0.16	0.16	0.16	0.19
	0.18	0.16	0.22	0.21
	0.18	0.15	0.23	0.24

## Sheet: Figure 3C
	Period-P8					Phase-P8					Amplitude-P8
	C	DA	Apo	Res + L-AMPT		C	DA	Apo	Res + L-AMPT		C	DA	Apo	Res + L-AMPT
	26.3208	27.46	27.99	25.87		11.63	11.28	17.19	8.84		38.1009	177.82	235.23	41.97
	26.1912	27.44	27.38	27.35		9.65	14.64	17.27	7.73		23.8804	127.28	129.17	25.82
	25.6776	27.29	27.35	26.44		13.9	13.26	15.43	11.05		38.7783	99.03	140.93	32.36
	26.7576	26.76	27.46	26.12		10.28	17.31	17.66	11.93		34.3504	324.26	203.31	39.66
	26.7312	27.55		26.16		11.47	17.48		12.77		28.0504	240.87		31.99
	26.544	26.76		26.4		11.54	18.46		14.88		32.809	213.18		295.06
	26.952	26.89		27.53		9.32	17.37		10.73		30.5491	63.44		81.37
	26.112			25.74		13.63			14.14		19.7097			49.53
	26.2704					11.97					34.8803
	25.9656					13.86					23.9688
	Period-P15					Phase-P15					Amplitude-P15
	C	DA	Apo	Res + L-AMPT		C	DA	Apo	Res + L-AMPT		C	DA	Apo	Res + L-AMPT
	26.784	26.37	25.63	26.12		16.09	13.68	17.6	14.31		163.992	757.46	295.06	465.96
	25.6512	25.93	25.45	25.3		18.64	15.84	16.87	14.51		132.813	436.83	373.31	602.97
	25.668	25.29	25.84	24.71		15.93	16.37	16.44	14.18		226.085	828.95	366.74	629
	26.5728	24.89		25.94		17.57	15.39		14.95		65.0913	797.36		631.01
	25.0272	25.44		25.42		16.84	15.54		15.69		243.251	273.92		571.78
	24.9552	25.36				15.54	16.95				82.0698	387.22
	25.11					15.38					466.42
	25.89					16.31					761.12
	Period-P30					Phase-P30					Amplitude-P30
	C	DA	Apo	Res + L-AMPT		C	DA	Apo	Res + L-AMPT		C	DA	Apo	Res + L-AMPT
	24.648	25.34	28	24.8		21.3009	20.06	15.25	19.58		674.35	235.39	4.36	770.85
	24.3648	25.55	25.63	24.93		20.7234	19.38	20.71	16.74		373.22	446.59	69.97	1030.82
	24.48	25.34	29.01	24.91		18.2	18.13	11.96	17.63		552.14	601.74	1.96	812.92
	24.732	24.85	25.85	24.72		20.2888	20.44	15.7	18.05		879.78	171.14	179.75	304.19
	24.324	25	25.33	24.81		19.2509	19.15	19.64	19.74		890.35	185.55	59.96	236.59
	24.9624	25.09		25.45		18.7032	17.56		17.27		503.16	257.33		179.76
	24.5304	25.57				24.1139	15.66				436.74	50.19
	24.3864	27.03				20.6543	16.13				528.67	26.15
		25.97					15.13					186.86

## Sheet: Figure 4
	Period-P8								Phase-P8								Amplitude-P8
	C	DA	SCH39166	DA + SCH39166	L741626	DA + L741626	CBX		C	DA	SCH39166	DA + SCH39166	L741626	DA + L741626	CBX		C	DA	SCH39166	DA + SCH39166	L741626	DA + L741626	CBX
	26.3208	27.4608	27.6768	26.412	28.1904	26.52	27.08		11.6259	11.2791	11.3263	13.638	13.4711	13.8396	12.21		38.1009	177.824	57.953	77.8657	114.512	67.1995	43.72
	26.1912	27.4416	26.3736	26.004	26.364	25.02	27.41		9.649	14.6414	13.8529	13.2626	14.7135	14.263	13.27		23.8804	127.285	36.2783	68.3599	53.2261	63.3217	32.96
	25.6776	27.2904	26.8584	26.1888	27.0648	25.236	28.86		13.8955	13.2628	14.6985	13.401	12.1107	14.3053	10.44		38.7783	99.0284	48.7181	46.076	13.1894	49.5404	26.03
	26.7576	26.7648	26.8656	25.9104	26.3472	24.9168	28.85		10.28	17.3086	14.2263	12.7736	13.843	15.3797	11.2		34.3504	324.264	27.0809	51.5428	39.5617	47.8123	18.56
	26.7312	27.552	26.5584	26.5296	26.1144	26.1816			11.4678	17.4814	12.8703	12.736	13.405	14.4684			28.0504	240.871	34.2258	31.976	30.6075	19.0473
	26.544	26.76	26.2296	26.256	26.0328	25.2552			11.5356	18.4634	13.6569	13.2132	15.0932	13.5509			32.809	213.185	40.7946	47.8435	47.2779	23.0127
	26.952	26.892							9.32	17.3714							30.5491	63.4364
	26.112								13.6301								19.7097
	26.2704								11.9693								34.8803
	25.9656								13.8634								23.9688

## Sheet: Figure 5
P8	Period						P30	Period
	WT		Opn4					WT		Opn4
	C	DA	Control	DA				C	DA	Control	DA
		50µM	50µM	50µM	100µM				50µM	50µM	50µM
	26.3208	27.46	25.95	25.41	25.6248			24.648	25.34	24.1416	24.2136
	26.1912	27.44	25.01	25.41	25.4088			24.3648	25.55	23.9328	24.6528
	25.6776	27.29	25.76	25.07	26.148			24.48	25.34	23.8896	24.4944
	26.7576	26.76	25.89	25.3	26.4816			24.732	24.85	24.0192	24.2424
	26.7312	27.55	24.28					24.324	25	24.0576	24.2376
	26.544	26.76	23.74					24.9624	25.09
	26.952	26.89	25.62					24.5304	25.57
	26.112		25.49					24.3864	27.03
	26.2704		25.52						25.97
	25.9656		25.97
P8	Phase						P30	Phase
	WT		Opn4					WT		Opn4
	C	DA	Control	DA				C	DA	Control	DA
		50µM	50µM	50µM	100µM				50µM	50µM	50µM
	11.63	11.28	13.17	14.58	8.85979			21.3009	20.06	21.0164	18.9462
	9.65	14.64	13.07	15.23	12.4148			20.7234	19.38	20.5776	13.4673
	13.9	13.26	10.36	13.89	10.7135			18.2	18.13	19.4213	13.4439
	10.28	17.31	12.64	14.31	7.73246			20.2888	20.44	20.3741	15.8206
	11.47	17.48	15.39					19.2509	19.15	20.253	16.2919
	11.54	18.46	17.57					18.7032	17.56
	9.32	17.37	7.98					24.1139	15.66
	13.63		8.78					20.6543	16.13
	11.97		9.12						15.13
	13.86		7.62

## Sheet: Figure 6A
	Period						Phase
	WT			Opn4-/-			WT			Opn4-/-
	C	MMA		C	MMA		C	MMA		C	MMA
	26.3208	25.2		25.95	25.3032		11.6259	5.57714		13.17	7.95713
	26.1912	26.4		25.01	25.4136		9.649	23.84		13.07	8.7793
	25.6776	25.44		25.76	25.296		13.8955	1.67547		10.36	6.82201
	26.7576	23.52		25.89	25.776		10.28	15.4922		12.64	6.45587
	26.7312	24.96		24.28			11.4678	4.46077		15.39
	26.544	26.16		23.74			11.5356	2.68404		17.57
	26.952			25.62			9.32			7.98
	26.112			25.49			13.6301			8.78
	26.2704			25.52			11.9693			9.12
	25.9656			25.97			13.8634			7.62

## Sheet: Figure 6B
	WT			Opn4-/-
	Light	Light+MMA		Light
	-1.44	-1.44		-0.11
	-1.92	-0.96		0.11
	-1.68	-0.48		-0.06
	-1.50182	-0.96		-0.1
				-0.01

[truncated: 6 more sheets: Additional file 1, Fig.S1, Additional file 2, Fig. S2, Additional file 3, Fig. S3A, Additional file 3, Fig. S3B, Additional file 4, Fig S4 , Additional file 5, Fig S5]
